# Supplementary material for: Tris(1,10-phenanthroline-κ2 N,N′)iron(II) bis­(1,1-dicyano-2-eth­oxy-2-oxoethanide)
Source: Acta Crystallogr Sect E Struct Rep Online. 2012 Jun 20;68(Pt 7):m956. doi: 10.1107/S1600536812026967 (PMC3393210; doi:10.1107/S1600536812026967)
Supplement: Supplementary file 1 [file e-68-0m956-sup1.cif]

##############################################################################
#                                                                            #
# This CIF contains the data in a paper accepted for publication in          #
# Acta Crystallographica Section E. It conforms to the requirements of       #
# Notes for Authors for Acta Crystallographica Section E, and has been       #
# peer reviewed under the auspices of the IUCr Commission on Journals.       #
#                                                                            #
# Full details of the Crystallographic Information File format               #
# are given in the paper "The Crystallographic Information File (CIF):       #
# a New Standard Archive File for Crystallography" by S. R. Hall, F. H.      #
# Allen and I. D. Brown [Acta Cryst. (1991), A47, 655-685].                  #
#                                                                            #
# The current version of the core CIF dictionary is obtainable from          #
# ftp://ftp.iucr.org/pub/cif_core.dic.                                       #
#                                                                            #
# Software is freely available for graphical display of the structure(s)     #
# in this CIF. For information consult the CIF software page                 #
# http://www.iucr.org/resources/cif/software.                                #
#                                                                            #
# This file may be used for bona fide research purposes within the           #
# scientific community so long as proper attribution is given to the journal # 
# article from which it was obtained.                                        #
#                                                                            #
##############################################################################
data_I
_audit_creation_method     SHELXL-97
_chemical_name_systematic
;
Tris(1,10-phenanthroline-\k^2^<i>N</i>,<i>N</i>')iron(II)
bis(1,1-dicyano-2-ethoxy-2-oxoethanide)
;
_chemical_name_common     ?
_chemical_formula_moiety     ?
_chemical_formula_sum     'C48 H34 Fe N10 O4'
_chemical_formula_iupac     '[Fe (C12 H8 N2)3] (C6 H5 N2 O2)2'
_chemical_formula_weight     870.70
_chemical_melting_point     ?
_symmetry_cell_setting     monoclinic
_symmetry_space_group_name_H-M     'P 21/n'
loop_
    _symmetry_equiv_pos_as_xyz
    'x, y, z'
    '-x+1/2, y+1/2, -z+1/2'
    '-x, -y, -z'
    'x-1/2, -y-1/2, z-1/2'
_cell_length_a     15.5855(5)
_cell_length_b     13.0261(4)
_cell_length_c     21.4979(6)
_cell_angle_alpha     90.00
_cell_angle_beta     109.0680(10)
_cell_angle_gamma     90.00
_cell_volume     4125.0(2)
_cell_formula_units_Z     4
_cell_measurement_reflns_used     36630
_cell_measurement_theta_min     1.86
_cell_measurement_theta_max     26.5
_cell_measurement_temperature     296(2)
_exptl_crystal_description     block
_exptl_crystal_colour     brown
_exptl_crystal_size_max     0.20
_exptl_crystal_size_mid     0.10
_exptl_crystal_size_min     0.10
_exptl_crystal_density_diffrn     1.402
_exptl_crystal_density_meas     ?
_exptl_crystal_density_method     'not measured'
_exptl_crystal_F_000     1800
_exptl_absorpt_coefficient_mu     0.426
_exptl_absorpt_correction_type     multi-scan
_exptl_absorpt_process_details     '(SADABS; Sheldrick, 1996)'
_exptl_absorpt_correction_T_min     0.9197
_exptl_absorpt_correction_T_max     0.9587
_exptl_special_details     ?
_diffrn_ambient_temperature     296(2)
_diffrn_radiation_type     MoK\a
_diffrn_radiation_wavelength     0.71073
_diffrn_radiation_source     'fine-focus sealed tube'
_diffrn_radiation_monochromator     graphite
_diffrn_measurement_device_type     'Bruker APEXII'
_diffrn_measurement_method     '\w scans'
_diffrn_detector_area_resol_mean     ?
_diffrn_reflns_number     36630
_diffrn_reflns_av_R_equivalents     0.0813
_diffrn_reflns_av_sigmaI/netI     0.0801
_diffrn_reflns_theta_min     1.86
_diffrn_reflns_theta_max     26.50
_diffrn_reflns_theta_full     26.50
_diffrn_measured_fraction_theta_max     1.000
_diffrn_measured_fraction_theta_full     1.000
_diffrn_reflns_limit_h_min     -17
_diffrn_reflns_limit_h_max     19
_diffrn_reflns_limit_k_min     -15
_diffrn_reflns_limit_k_max     16
_diffrn_reflns_limit_l_min     -26
_diffrn_reflns_limit_l_max     26
_diffrn_standards_number     2
_diffrn_standards_interval_count     0
_diffrn_standards_interval_time     0
_diffrn_standards_decay_%     0
_refine_special_details
;
Refinement of <i>F</i>^2^ against ALL reflections. The weighted <i>R</i>-factor
<i>wR</i> and goodness of fit <i>S</i> are based on <i>F</i>^2^, conventional
<i>R</i>-factors <i>R</i> are based on <i>F</i>, with <i>F</i> set to zero for
negative <i>F</i>^2^. The threshold expression of <i>F</i>^2^ >
\s(<i>F</i>^2^) is used only for calculating <i>R</i>-factors(gt) <i>etc</i>.
and is not relevant to the choice of reflections for refinement.
<i>R</i>-factors based on <i>F</i>^2^ are statistically about twice as large
as those based on <i>F</i>, and <i>R</i>- factors based on ALL data will be
even larger.
;
_reflns_number_total     8551
_reflns_number_gt     4862
_reflns_threshold_expression     I>2sigma(I)
_refine_ls_structure_factor_coef     Fsqd
_refine_ls_matrix_type     full
_refine_ls_R_factor_all     0.1124
_refine_ls_R_factor_gt     0.0546
_refine_ls_wR_factor_gt     0.1277
_refine_ls_wR_factor_ref     0.1558
_refine_ls_goodness_of_fit_ref     1.024
_refine_ls_restrained_S_all     1.053
_refine_ls_number_reflns     8551
_refine_ls_number_parameters     614
_refine_ls_number_restraints     71
_refine_ls_hydrogen_treatment     constr
_refine_ls_weighting_scheme     calc
_refine_ls_weighting_details
         'calc w=1/[\s^2^(Fo^2^)+(0.0720P)^2^+0.0000P] where P=(Fo^2^+2Fc^2^)/3'
_atom_sites_solution_hydrogens     geom
_atom_sites_solution_primary     direct
_atom_sites_solution_secondary     difmap
_refine_ls_shift/su_max     0.001
_refine_ls_shift/su_mean     0.000
_refine_diff_density_max     0.402
_refine_diff_density_min     -0.440
_refine_ls_extinction_method     none
_refine_ls_extinction_coef     ?
loop_
    _atom_type_symbol
    _atom_type_description
    _atom_type_scat_dispersion_real
    _atom_type_scat_dispersion_imag
    _atom_type_scat_source
    'C' 'C' 0.0033 0.0016
                         'International Tables Vol C Tables 4.2.6.8 and 6.1.1.4'
    'H' 'H' 0.0000 0.0000
                         'International Tables Vol C Tables 4.2.6.8 and 6.1.1.4'
    'N' 'N' 0.0061 0.0033
                         'International Tables Vol C Tables 4.2.6.8 and 6.1.1.4'
    'O' 'O' 0.0106 0.0060
                         'International Tables Vol C Tables 4.2.6.8 and 6.1.1.4'
    'Fe' 'Fe' 0.3463 0.8444
                         'International Tables Vol C Tables 4.2.6.8 and 6.1.1.4'
_computing_data_collection     'APEX2 (Bruker, 2005)'
_computing_cell_refinement     'SAINT (Bruker, 2005)'
_computing_data_reduction     'SAINT (Bruker, 2005)'
_computing_structure_solution     'SHELXS97 (Sheldrick, 2008)'
_computing_structure_refinement     'SHELXL97 (Sheldrick, 2008)'
_computing_molecular_graphics     'ORTEP-3 for Windows (Farrugia, 1997)'
_computing_publication_material     'publCIF (Westrip, 2010)'
loop_
    _atom_site_type_symbol
    _atom_site_label
    _atom_site_fract_x
    _atom_site_fract_y
    _atom_site_fract_z
    _atom_site_U_iso_or_equiv
    _atom_site_adp_type
    _atom_site_calc_flag
    _atom_site_refinement_flags
    _atom_site_occupancy
    _atom_site_symmetry_multiplicity
    _atom_site_disorder_assembly
    _atom_site_disorder_group
    C C1 0.6345(3) 0.3762(3) 0.44089(16) 0.0541(9) Uani d . 1 1 . .
    H H1 0.6799 0.3873 0.4224 0.065 Uiso calc R 1 1 . .
    C C2 0.5468(3) 0.4080(3) 0.40622(19) 0.0655(11) Uani d . 1 1 . .
    H H2 0.5348 0.4405 0.3657 0.079 Uiso calc R 1 1 . .
    C C3 0.4785(3) 0.3919(3) 0.43135(19) 0.0651(11) Uani d . 1 1 . .
    H H3 0.4194 0.4111 0.4076 0.078 Uiso calc R 1 1 . .
    C C4 0.4982(3) 0.3459(3) 0.49352(18) 0.0544(9) Uani d . 1 1 . .
    C C5 0.4325(3) 0.3255(3) 0.5255(2) 0.0691(11) Uani d . 1 1 . .
    H H5 0.3719 0.3421 0.5044 0.083 Uiso calc R 1 1 . .
    C C6 0.4576(3) 0.2826(3) 0.5858(2) 0.0656(11) Uani d . 1 1 . .
    H H6 0.4138 0.2710 0.6057 0.079 Uiso calc R 1 1 . .
    C C7 0.5496(3) 0.2542(3) 0.62009(17) 0.0508(9) Uani d . 1 1 . .
    C C8 0.5801(3) 0.2082(3) 0.6821(2) 0.0650(11) Uani d . 1 1 . .
    H H8 0.5395 0.1943 0.7046 0.078 Uiso calc R 1 1 . .
    C C9 0.6692(3) 0.1840(3) 0.70946(18) 0.0635(11) Uani d . 1 1 . .
    H H9 0.6899 0.1540 0.7510 0.076 Uiso calc R 1 1 . .
    C C10 0.7298(3) 0.2040(3) 0.67522(16) 0.0521(9) Uani d . 1 1 . .
    H H10 0.7907 0.1871 0.6949 0.063 Uiso calc R 1 1 . .
    C C11 0.6143(2) 0.2716(2) 0.58900(15) 0.0425(8) Uani d . 1 1 . .
    C C12 0.5876(2) 0.3171(2) 0.52548(15) 0.0429(8) Uani d . 1 1 . .
    C C13 0.7824(3) 0.4959(3) 0.58974(17) 0.0511(9) Uani d . 1 1 . .
    H H13 0.7223 0.5022 0.5629 0.061 Uiso calc R 1 1 . .
    C C14 0.8288(3) 0.5838(3) 0.61999(18) 0.0593(10) Uani d . 1 1 . .
    H H14 0.7997 0.6472 0.6130 0.071 Uiso calc R 1 1 . .
    C C15 0.9162(3) 0.5766(3) 0.65943(18) 0.0564(10) Uani d . 1 1 . .
    H H15 0.9473 0.6353 0.6791 0.068 Uiso calc R 1 1 . .
    C C16 0.9600(2) 0.4812(3) 0.67077(16) 0.0473(9) Uani d . 1 1 . .
    C C17 1.0508(3) 0.4632(3) 0.71111(18) 0.0644(11) Uani d . 1 1 . .
    H H17 1.0865 0.5184 0.7320 0.077 Uiso calc R 1 1 . .
    C C18 1.0870(3) 0.3674(3) 0.72003(18) 0.0644(11) Uani d . 1 1 . .
    H H18 1.1469 0.3585 0.7469 0.077 Uiso calc R 1 1 . .
    C C19 1.0352(2) 0.2796(3) 0.68906(17) 0.0517(9) Uani d . 1 1 . .
    C C20 1.0665(3) 0.1785(3) 0.69839(19) 0.0648(11) Uani d . 1 1 . .
    H H20 1.1253 0.1641 0.7255 0.078 Uiso calc R 1 1 . .
    C C21 1.0102(3) 0.1015(3) 0.6674(2) 0.0645(11) Uani d . 1 1 . .
    H H21 1.0298 0.0338 0.6739 0.077 Uiso calc R 1 1 . .
    C C22 0.9227(3) 0.1240(3) 0.62577(18) 0.0539(9) Uani d . 1 1 . .
    H H22 0.8857 0.0700 0.6045 0.065 Uiso calc R 1 1 . .
    C C23 0.9460(2) 0.2961(2) 0.64793(15) 0.0405(8) Uani d . 1 1 . .
    C C24 0.9083(2) 0.3960(2) 0.63876(15) 0.0396(8) Uani d . 1 1 . .
    C C25 0.6919(2) 0.0594(3) 0.52483(17) 0.0526(9) Uani d . 1 1 . .
    H H25 0.6742 0.0639 0.5621 0.063 Uiso calc R 1 1 . .
    C C26 0.6700(3) -0.0289(3) 0.4865(2) 0.0639(11) Uani d . 1 1 . .
    H H26 0.6390 -0.0822 0.4986 0.077 Uiso calc R 1 1 . .
    C C27 0.6940(3) -0.0369(3) 0.43108(18) 0.0591(10) Uani d . 1 1 . .
    H H27 0.6781 -0.0950 0.4046 0.071 Uiso calc R 1 1 . .
    C C28 0.7426(2) 0.0423(2) 0.41425(15) 0.0452(8) Uani d . 1 1 . .
    C C29 0.7748(3) 0.0411(3) 0.35912(16) 0.0541(9) Uani d . 1 1 . .
    H H29 0.7628 -0.0156 0.3313 0.065 Uiso calc R 1 1 . .
    C C30 0.8218(2) 0.1198(3) 0.34666(16) 0.0519(9) Uani d . 1 1 . .
    H H30 0.8417 0.1163 0.3104 0.062 Uiso calc R 1 1 . .
    C C31 0.8423(2) 0.2094(2) 0.38756(14) 0.0420(8) Uani d . 1 1 . .
    C C32 0.8902(2) 0.2946(3) 0.37698(16) 0.0529(9) Uani d . 1 1 . .
    H H32 0.9109 0.2965 0.3411 0.063 Uiso calc R 1 1 . .
    C C33 0.9061(3) 0.3750(3) 0.41977(17) 0.0536(9) Uani d . 1 1 . .
    H H33 0.9377 0.4322 0.4131 0.064 Uiso calc R 1 1 . .
    C C34 0.8749(2) 0.3714(2) 0.47350(16) 0.0471(8) Uani d . 1 1 . .
    H H34 0.8868 0.4272 0.5021 0.056 Uiso calc R 1 1 . .
    C C35 0.8125(2) 0.2118(2) 0.44221(14) 0.0372(7) Uani d . 1 1 . .
    C C36 0.7623(2) 0.1283(2) 0.45555(14) 0.0385(7) Uani d . 1 1 . .
    C C37 0.6703(3) 0.4689(4) 0.7487(2) 0.0763(12) Uani d . 1 1 . .
    C C38 0.6090(3) 0.3700(3) 0.8186(2) 0.0660(11) Uani d . 1 1 . .
    C C39 0.6846(3) 0.4054(3) 0.80393(18) 0.0583(10) Uani d . 1 1 . .
    C C40 0.7696(3) 0.3642(3) 0.8385(2) 0.0757(13) Uani d D 1 1 . .
    C C41 0.9236(5) 0.3382(6) 0.8253(4) 0.165(3) Uani d D 1 1 . .
    H H41A 0.9184 0.2670 0.8368 0.197 Uiso calc R 1 1 . .
    H H41B 0.9462 0.3427 0.7883 0.197 Uiso calc R 1 1 . .
    C C42 0.9732(6) 0.3985(6) 0.8793(4) 0.200(4) Uani d D 1 1 . .
    H H42A 1.0345 0.3738 0.8960 0.300 Uiso calc R 1 1 . .
    H H42B 0.9457 0.3942 0.9132 0.300 Uiso calc R 1 1 . .
    H H42C 0.9732 0.4686 0.8655 0.300 Uiso calc R 1 1 . .
    C C43 0.2814(3) 0.4440(3) 0.66824(19) 0.0667(11) Uani d . 1 1 A .
    C C44 0.3051(3) 0.2615(3) 0.68039(17) 0.0541(9) Uani d . 1 1 A .
    C C45 0.2585(3) 0.3446(3) 0.64328(17) 0.0560(10) Uani d D 1 1 . .
    Fe Fe1 0.77305(3) 0.27189(3) 0.55530(2) 0.03744(16) Uani d . 1 1 . .
    N N1 0.65628(18) 0.33070(19) 0.49930(12) 0.0418(6) Uani d . 1 1 . .
    N N2 0.70377(19) 0.24633(19) 0.61563(12) 0.0413(7) Uani d . 1 1 . .
    N N3 0.82099(19) 0.40325(18) 0.59777(12) 0.0393(6) Uani d . 1 1 . .
    N N4 0.88960(18) 0.21919(18) 0.61503(12) 0.0397(6) Uani d . 1 1 . .
    N N5 0.73710(18) 0.13796(19) 0.51064(12) 0.0409(6) Uani d . 1 1 . .
    N N6 0.82885(17) 0.29195(18) 0.48604(12) 0.0372(6) Uani d . 1 1 . .
    N N7 0.5459(3) 0.3409(3) 0.8287(2) 0.0994(14) Uani d . 1 1 . .
    N N8 0.6593(3) 0.5196(4) 0.7032(2) 0.1231(18) Uani d . 1 1 . .
    N N9 0.3453(3) 0.1940(3) 0.70941(16) 0.0832(12) Uani d . 1 1 . .
    N N10 0.3005(3) 0.5257(3) 0.68888(19) 0.1009(14) Uani d . 1 1 . .
    O O1 0.7877(2) 0.3023(2) 0.88383(16) 0.0938(10) Uani d . 1 1 . .
    O O2 0.8340(3) 0.4014(4) 0.8148(2) 0.157(2) Uani d D 1 1 . .
    C C46 0.2022(7) 0.3307(8) 0.5764(4) 0.053(4) Uani d PDU 0.479(13) 1 A 1
    C C47 0.0833(11) 0.2138(9) 0.5114(7) 0.105(5) Uani d PDU 0.479(13) 1 A 1
    H H47A 0.0920 0.2512 0.4749 0.126 Uiso calc PR 0.479(13) 1 A 1
    H H47B 0.0288 0.2400 0.5183 0.126 Uiso calc PR 0.479(13) 1 A 1
    C C48 0.0702(12) 0.1014(9) 0.4937(8) 0.097(5) Uani d PDU 0.479(13) 1 A 1
    H H48A 0.0112 0.0911 0.4619 0.146 Uiso calc PR 0.479(13) 1 A 1
    H H48B 0.0754 0.0620 0.5326 0.146 Uiso calc PR 0.479(13) 1 A 1
    H H48C 0.1159 0.0795 0.4756 0.146 Uiso calc PR 0.479(13) 1 A 1
    O O3 0.1259(6) 0.3932(8) 0.5550(5) 0.079(3) Uani d PDU 0.479(13) 1 A 1
    O O4 0.1607(7) 0.2316(9) 0.5704(5) 0.061(3) Uani d PDU 0.479(13) 1 A 1
    C C46' 0.1785(7) 0.3322(10) 0.5883(4) 0.069(4) Uani d PDU 0.521(13) 1 A 2
    C C47' 0.1297(7) 0.2109(7) 0.4935(4) 0.064(3) Uani d PDU 0.521(13) 1 A 2
    H H47C 0.1612 0.1765 0.4673 0.076 Uiso calc PR 0.521(13) 1 A 2
    H H47D 0.1020 0.2731 0.4710 0.076 Uiso calc PR 0.521(13) 1 A 2
    C C48' 0.0582(9) 0.1405(12) 0.5053(8) 0.095(4) Uani d PDU 0.521(13) 1 A 2
    H H48D 0.0184 0.1158 0.4639 0.142 Uiso calc PR 0.521(13) 1 A 2
    H H48E 0.0237 0.1781 0.5274 0.142 Uiso calc PR 0.521(13) 1 A 2
    H H48F 0.0876 0.0834 0.5320 0.142 Uiso calc PR 0.521(13) 1 A 2
    O O3' 0.1696(10) 0.4051(7) 0.5404(4) 0.099(3) Uani d PDU 0.521(13) 1 A 2
    O O4' 0.1919(8) 0.2343(9) 0.5587(5) 0.074(3) Uani d PDU 0.521(13) 1 A 2
loop_
    _atom_site_aniso_label
    _atom_site_aniso_U_11
    _atom_site_aniso_U_22
    _atom_site_aniso_U_33
    _atom_site_aniso_U_12
    _atom_site_aniso_U_13
    _atom_site_aniso_U_23
    C1 0.053(3) 0.060(2) 0.048(2) 0.0086(19) 0.0151(18) 0.0114(17)
    C2 0.063(3) 0.070(3) 0.057(2) 0.010(2) 0.011(2) 0.0147(19)
    C3 0.048(3) 0.069(3) 0.068(3) 0.015(2) 0.004(2) 0.008(2)
    C4 0.041(2) 0.054(2) 0.065(2) 0.0016(18) 0.0134(19) -0.0042(17)
    C5 0.038(3) 0.074(3) 0.094(3) 0.006(2) 0.020(2) 0.000(2)
    C6 0.053(3) 0.068(3) 0.087(3) -0.001(2) 0.039(2) -0.001(2)
    C7 0.052(3) 0.052(2) 0.056(2) -0.0057(18) 0.0281(19) -0.0062(16)
    C8 0.072(3) 0.073(3) 0.067(3) -0.007(2) 0.046(2) -0.002(2)
    C9 0.079(3) 0.073(3) 0.042(2) -0.002(2) 0.027(2) 0.0065(18)
    C10 0.058(3) 0.057(2) 0.0433(19) -0.0047(18) 0.0190(18) 0.0011(15)
    C11 0.044(2) 0.0387(18) 0.0463(19) -0.0010(16) 0.0173(16) -0.0053(14)
    C12 0.039(2) 0.0422(18) 0.0475(19) -0.0017(16) 0.0137(16) -0.0046(14)
    C13 0.058(3) 0.042(2) 0.055(2) 0.0050(18) 0.0198(18) -0.0033(16)
    C14 0.079(3) 0.042(2) 0.064(2) 0.004(2) 0.033(2) -0.0053(17)
    C15 0.078(3) 0.041(2) 0.060(2) -0.015(2) 0.036(2) -0.0143(16)
    C16 0.053(3) 0.050(2) 0.0442(19) -0.0133(18) 0.0227(18) -0.0078(15)
    C17 0.054(3) 0.070(3) 0.065(3) -0.023(2) 0.014(2) -0.014(2)
    C18 0.043(3) 0.078(3) 0.063(2) -0.011(2) 0.0060(19) -0.004(2)
    C19 0.039(2) 0.060(2) 0.051(2) -0.0027(19) 0.0091(17) 0.0015(17)
    C20 0.044(3) 0.067(3) 0.074(3) 0.007(2) 0.008(2) 0.013(2)
    C21 0.054(3) 0.049(2) 0.086(3) 0.014(2) 0.016(2) 0.013(2)
    C22 0.055(3) 0.0355(19) 0.068(2) 0.0039(17) 0.016(2) 0.0051(16)
    C23 0.036(2) 0.047(2) 0.0389(17) -0.0058(15) 0.0121(15) -0.0028(14)
    C24 0.044(2) 0.0392(18) 0.0383(17) -0.0023(16) 0.0171(16) -0.0032(13)
    C25 0.064(3) 0.044(2) 0.053(2) -0.0112(18) 0.0235(19) -0.0044(16)
    C26 0.076(3) 0.042(2) 0.078(3) -0.017(2) 0.030(2) -0.0052(18)
    C27 0.065(3) 0.044(2) 0.065(2) -0.0106(19) 0.018(2) -0.0161(17)
    C28 0.043(2) 0.0416(19) 0.048(2) 0.0016(16) 0.0105(16) -0.0062(15)
    C29 0.058(3) 0.054(2) 0.046(2) 0.0073(19) 0.0103(18) -0.0144(16)
    C30 0.049(2) 0.065(2) 0.0411(19) 0.0140(19) 0.0142(17) -0.0026(16)
    C31 0.038(2) 0.049(2) 0.0363(17) 0.0077(16) 0.0093(15) 0.0003(14)
    C32 0.054(3) 0.064(2) 0.047(2) 0.0060(19) 0.0236(18) 0.0102(17)
    C33 0.060(3) 0.052(2) 0.058(2) -0.0038(19) 0.0319(19) 0.0051(17)
    C34 0.054(2) 0.0381(18) 0.052(2) -0.0023(17) 0.0224(18) 0.0015(15)
    C35 0.036(2) 0.0394(18) 0.0348(16) 0.0074(14) 0.0092(14) 0.0008(13)
    C36 0.037(2) 0.0387(17) 0.0372(17) 0.0044(15) 0.0082(14) -0.0001(13)
    C37 0.060(3) 0.078(3) 0.080(3) -0.007(2) 0.008(2) 0.013(2)
    C38 0.071(3) 0.047(2) 0.084(3) 0.002(2) 0.031(3) -0.0013(19)
    C39 0.059(3) 0.051(2) 0.061(2) -0.004(2) 0.015(2) 0.0043(18)
    C40 0.066(3) 0.065(3) 0.091(3) -0.010(2) 0.019(3) 0.018(2)
    C41 0.185(9) 0.158(7) 0.139(6) -0.006(7) 0.037(6) 0.052(6)
    C42 0.229(10) 0.144(7) 0.173(8) -0.026(7) -0.007(7) 0.016(6)
    C43 0.083(3) 0.058(3) 0.057(2) -0.003(2) 0.019(2) 0.0041(19)
    C44 0.065(3) 0.056(2) 0.0398(19) -0.005(2) 0.0150(18) -0.0088(18)
    C45 0.067(3) 0.049(2) 0.050(2) 0.0041(19) 0.016(2) -0.0046(17)
    Fe1 0.0397(3) 0.0350(3) 0.0381(3) -0.0002(2) 0.0134(2) -0.00014(19)
    N1 0.0431(18) 0.0413(15) 0.0392(14) -0.0023(13) 0.0112(13) -0.0004(11)
    N2 0.0422(19) 0.0451(16) 0.0369(14) -0.0004(13) 0.0132(13) -0.0015(11)
    N3 0.0465(18) 0.0328(14) 0.0419(15) 0.0044(12) 0.0191(13) -0.0003(11)
    N4 0.0405(17) 0.0355(15) 0.0430(15) -0.0027(13) 0.0136(12) 0.0007(11)
    N5 0.0419(18) 0.0404(15) 0.0396(14) -0.0020(13) 0.0123(13) -0.0026(11)
    N6 0.0349(16) 0.0364(15) 0.0408(14) 0.0012(12) 0.0129(12) 0.0001(11)
    N7 0.096(4) 0.070(3) 0.151(4) 0.008(2) 0.065(3) 0.017(2)
    N8 0.092(3) 0.151(4) 0.103(3) -0.014(3) 0.000(3) 0.065(3)
    N9 0.117(3) 0.060(2) 0.054(2) 0.011(2) 0.003(2) -0.0038(17)
    N10 0.135(4) 0.059(2) 0.089(3) -0.020(2) 0.011(3) -0.007(2)
    O1 0.090(2) 0.078(2) 0.099(2) -0.0072(17) 0.0109(19) 0.0327(18)
    O2 0.060(3) 0.169(4) 0.237(5) 0.023(3) 0.039(3) 0.130(4)
    C46 0.070(7) 0.052(6) 0.042(5) 0.027(5) 0.025(5) 0.003(4)
    C47 0.101(9) 0.081(7) 0.103(8) 0.014(7) -0.008(6) -0.028(6)
    C48 0.092(9) 0.089(8) 0.095(8) 0.008(7) 0.010(6) -0.017(6)
    O3 0.082(6) 0.057(4) 0.079(5) 0.017(4) -0.003(4) 0.000(4)
    O4 0.052(5) 0.058(4) 0.059(5) 0.014(4) -0.002(3) -0.020(3)
    C46' 0.083(8) 0.060(6) 0.066(6) 0.023(5) 0.026(6) -0.010(5)
    C47' 0.070(6) 0.066(5) 0.049(4) 0.015(4) 0.013(4) 0.002(3)
    C48' 0.074(7) 0.087(8) 0.096(8) 0.021(7) -0.009(5) 0.001(7)
    O3' 0.136(8) 0.066(4) 0.074(4) 0.019(5) 0.006(5) 0.012(3)
    O4' 0.087(7) 0.064(4) 0.055(4) 0.026(5) 0.004(4) -0.010(3)
_geom_special_details
;
All e.s.d.'s (except the e.s.d. in the dihedral angle between two l.s. planes)
are estimated using the full covariance matrix. The cell e.s.d.'s are taken
into account individually in the estimation of e.s.d.'s in distances, angles
and torsion angles; correlations between e.s.d.'s in cell parameters are only
used when they are defined by crystal symmetry. An approximate (isotropic)
treatment of cell e.s.d.'s is used for estimating e.s.d.'s involving l.s.
planes.
;
loop_
    _geom_bond_atom_site_label_1
    _geom_bond_atom_site_label_2
    _geom_bond_site_symmetry_2
    _geom_bond_distance
    _geom_bond_publ_flag
    C1 N1 . 1.329(4) ?
    C1 C2 . 1.389(5) ?
    C1 H1 . 0.9300 ?
    C2 C3 . 1.357(5) ?
    C2 H2 . 0.9300 ?
    C3 C4 . 1.404(5) ?
    C3 H3 . 0.9300 ?
    C4 C12 . 1.389(5) ?
    C4 C5 . 1.432(5) ?
    C5 C6 . 1.347(5) ?
    C5 H5 . 0.9300 ?
    C6 C7 . 1.429(5) ?
    C6 H6 . 0.9300 ?
    C7 C8 . 1.396(5) ?
    C7 C11 . 1.399(4) ?
    C8 C9 . 1.356(5) ?
    C8 H8 . 0.9300 ?
    C9 C10 . 1.400(5) ?
    C9 H9 . 0.9300 ?
    C10 N2 . 1.330(4) ?
    C10 H10 . 0.9300 ?
    C11 N2 . 1.363(4) ?
    C11 C12 . 1.421(4) ?
    C12 N1 . 1.374(4) ?
    C13 N3 . 1.334(4) ?
    C13 C14 . 1.397(5) ?
    C13 H13 . 0.9300 ?
    C14 C15 . 1.352(5) ?
    C14 H14 . 0.9300 ?
    C15 C16 . 1.401(5) ?
    C15 H15 . 0.9300 ?
    C16 C24 . 1.411(4) ?
    C16 C17 . 1.417(5) ?
    C17 C18 . 1.357(5) ?
    C17 H17 . 0.9300 ?
    C18 C19 . 1.432(5) ?
    C18 H18 . 0.9300 ?
    C19 C20 . 1.396(5) ?
    C19 C23 . 1.399(5) ?
    C20 C21 . 1.355(5) ?
    C20 H20 . 0.9300 ?
    C21 C22 . 1.396(5) ?
    C21 H21 . 0.9300 ?
    C22 N4 . 1.334(4) ?
    C22 H22 . 0.9300 ?
    C23 N4 . 1.368(4) ?
    C23 C24 . 1.414(4) ?
    C24 N3 . 1.362(4) ?
    C25 N5 . 1.332(4) ?
    C25 C26 . 1.391(5) ?
    C25 H25 . 0.9300 ?
    C26 C27 . 1.365(5) ?
    C26 H26 . 0.9300 ?
    C27 C28 . 1.396(5) ?
    C27 H27 . 0.9300 ?
    C28 C36 . 1.400(4) ?
    C28 C29 . 1.430(4) ?
    C29 C30 . 1.337(5) ?
    C29 H29 . 0.9300 ?
    C30 C31 . 1.433(5) ?
    C30 H30 . 0.9300 ?
    C31 C32 . 1.396(5) ?
    C31 C35 . 1.398(4) ?
    C32 C33 . 1.362(5) ?
    C32 H32 . 0.9300 ?
    C33 C34 . 1.392(4) ?
    C33 H33 . 0.9300 ?
    C34 N6 . 1.337(4) ?
    C34 H34 . 0.9300 ?
    C35 N6 . 1.373(4) ?
    C35 C36 . 1.423(4) ?
    C36 N5 . 1.370(4) ?
    C37 N8 . 1.147(5) ?
    C37 C39 . 1.403(6) ?
    C38 N7 . 1.139(5) ?
    C38 C39 . 1.394(6) ?
    C39 C40 . 1.398(6) ?
    C40 O1 . 1.224(5) ?
    C40 O2 . 1.356(5) ?
    C41 C42 . 1.405(7) ?
    C41 O2 . 1.573(7) ?
    C41 H41A . 0.9700 ?
    C41 H41B . 0.9700 ?
    C42 H42A . 0.9600 ?
    C42 H42B . 0.9600 ?
    C42 H42C . 0.9600 ?
    C43 N10 . 1.154(5) ?
    C43 C45 . 1.403(5) ?
    C44 N9 . 1.139(5) ?
    C44 C45 . 1.399(5) ?
    C45 C46' . 1.420(8) ?
    C45 C46 . 1.431(8) ?
    Fe1 N2 . 1.968(2) ?
    Fe1 N3 . 1.968(3) ?
    Fe1 N6 . 1.972(2) ?
    Fe1 N4 . 1.974(3) ?
    Fe1 N1 . 1.979(3) ?
    Fe1 N5 . 1.982(2) ?
    C46 O3 . 1.390(9) ?
    C46 O4 . 1.431(16) ?
    C47 O4 . 1.456(9) ?
    C47 C48 . 1.509(9) ?
    C47 H47A . 0.9700 ?
    C47 H47B . 0.9700 ?
    C48 H48A . 0.9600 ?
    C48 H48B . 0.9600 ?
    C48 H48C . 0.9600 ?
    C46' O3' . 1.375(9) ?
    C46' O4' . 1.470(17) ?
    C47' O4' . 1.452(8) ?
    C47' C48' . 1.526(9) ?
    C47' H47C . 0.9700 ?
    C47' H47D . 0.9700 ?
    C48' H48D . 0.9600 ?
    C48' H48E . 0.9600 ?
    C48' H48F . 0.9600 ?
loop_
    _geom_angle_atom_site_label_1
    _geom_angle_atom_site_label_2
    _geom_angle_atom_site_label_3
    _geom_angle_site_symmetry_1
    _geom_angle_site_symmetry_3
    _geom_angle
    _geom_angle_publ_flag
    N1 C1 C2 . . 122.9(3) ?
    N1 C1 H1 . . 118.5 ?
    C2 C1 H1 . . 118.5 ?
    C3 C2 C1 . . 120.1(4) ?
    C3 C2 H2 . . 119.9 ?
    C1 C2 H2 . . 119.9 ?
    C2 C3 C4 . . 119.3(4) ?
    C2 C3 H3 . . 120.3 ?
    C4 C3 H3 . . 120.3 ?
    C12 C4 C3 . . 117.2(3) ?
    C12 C4 C5 . . 118.1(3) ?
    C3 C4 C5 . . 124.7(4) ?
    C6 C5 C4 . . 120.7(4) ?
    C6 C5 H5 . . 119.6 ?
    C4 C5 H5 . . 119.6 ?
    C5 C6 C7 . . 122.1(4) ?
    C5 C6 H6 . . 119.0 ?
    C7 C6 H6 . . 119.0 ?
    C8 C7 C11 . . 116.9(4) ?
    C8 C7 C6 . . 125.1(3) ?
    C11 C7 C6 . . 118.0(3) ?
    C9 C8 C7 . . 119.7(3) ?
    C9 C8 H8 . . 120.2 ?
    C7 C8 H8 . . 120.2 ?
    C8 C9 C10 . . 120.0(3) ?
    C8 C9 H9 . . 120.0 ?
    C10 C9 H9 . . 120.0 ?
    N2 C10 C9 . . 122.5(4) ?
    N2 C10 H10 . . 118.7 ?
    C9 C10 H10 . . 118.7 ?
    N2 C11 C7 . . 124.0(3) ?
    N2 C11 C12 . . 116.3(3) ?
    C7 C11 C12 . . 119.7(3) ?
    N1 C12 C4 . . 123.5(3) ?
    N1 C12 C11 . . 115.1(3) ?
    C4 C12 C11 . . 121.3(3) ?
    N3 C13 C14 . . 122.6(4) ?
    N3 C13 H13 . . 118.7 ?
    C14 C13 H13 . . 118.7 ?
    C15 C14 C13 . . 119.8(4) ?
    C15 C14 H14 . . 120.1 ?
    C13 C14 H14 . . 120.1 ?
    C14 C15 C16 . . 120.3(3) ?
    C14 C15 H15 . . 119.8 ?
    C16 C15 H15 . . 119.8 ?
    C15 C16 C24 . . 116.4(3) ?
    C15 C16 C17 . . 125.9(3) ?
    C24 C16 C17 . . 117.7(3) ?
    C18 C17 C16 . . 121.7(4) ?
    C18 C17 H17 . . 119.2 ?
    C16 C17 H17 . . 119.2 ?
    C17 C18 C19 . . 121.5(4) ?
    C17 C18 H18 . . 119.2 ?
    C19 C18 H18 . . 119.2 ?
    C20 C19 C23 . . 117.7(3) ?
    C20 C19 C18 . . 124.7(4) ?
    C23 C19 C18 . . 117.6(3) ?
    C21 C20 C19 . . 119.1(4) ?
    C21 C20 H20 . . 120.4 ?
    C19 C20 H20 . . 120.4 ?
    C20 C21 C22 . . 120.0(4) ?
    C20 C21 H21 . . 120.0 ?
    C22 C21 H21 . . 120.0 ?
    N4 C22 C21 . . 123.2(3) ?
    N4 C22 H22 . . 118.4 ?
    C21 C22 H22 . . 118.4 ?
    N4 C23 C19 . . 123.5(3) ?
    N4 C23 C24 . . 115.7(3) ?
    C19 C23 C24 . . 120.8(3) ?
    N3 C24 C16 . . 123.5(3) ?
    N3 C24 C23 . . 115.8(3) ?
    C16 C24 C23 . . 120.7(3) ?
    N5 C25 C26 . . 123.0(3) ?
    N5 C25 H25 . . 118.5 ?
    C26 C25 H25 . . 118.5 ?
    C27 C26 C25 . . 119.7(3) ?
    C27 C26 H26 . . 120.1 ?
    C25 C26 H26 . . 120.1 ?
    C26 C27 C28 . . 119.8(3) ?
    C26 C27 H27 . . 120.1 ?
    C28 C27 H27 . . 120.1 ?
    C27 C28 C36 . . 116.9(3) ?
    C27 C28 C29 . . 125.0(3) ?
    C36 C28 C29 . . 118.1(3) ?
    C30 C29 C28 . . 121.4(3) ?
    C30 C29 H29 . . 119.3 ?
    C28 C29 H29 . . 119.3 ?
    C29 C30 C31 . . 121.9(3) ?
    C29 C30 H30 . . 119.0 ?
    C31 C30 H30 . . 119.0 ?
    C32 C31 C35 . . 117.4(3) ?
    C32 C31 C30 . . 124.9(3) ?
    C35 C31 C30 . . 117.7(3) ?
    C33 C32 C31 . . 119.4(3) ?
    C33 C32 H32 . . 120.3 ?
    C31 C32 H32 . . 120.3 ?
    C32 C33 C34 . . 119.9(3) ?
    C32 C33 H33 . . 120.0 ?
    C34 C33 H33 . . 120.0 ?
    N6 C34 C33 . . 123.3(3) ?
    N6 C34 H34 . . 118.4 ?
    C33 C34 H34 . . 118.4 ?
    N6 C35 C31 . . 123.8(3) ?
    N6 C35 C36 . . 115.7(3) ?
    C31 C35 C36 . . 120.5(3) ?
    N5 C36 C28 . . 123.8(3) ?
    N5 C36 C35 . . 115.9(3) ?
    C28 C36 C35 . . 120.3(3) ?
    N8 C37 C39 . . 178.8(6) ?
    N7 C38 C39 . . 178.0(5) ?
    C38 C39 C40 . . 118.5(4) ?
    C38 C39 C37 . . 118.3(4) ?
    C40 C39 C37 . . 122.5(4) ?
    O1 C40 O2 . . 121.9(4) ?
    O1 C40 C39 . . 127.4(4) ?
    O2 C40 C39 . . 110.7(4) ?
    C42 C41 O2 . . 92.8(7) ?
    C42 C41 H41A . . 113.1 ?
    O2 C41 H41A . . 113.1 ?
    C42 C41 H41B . . 113.1 ?
    O2 C41 H41B . . 113.1 ?
    H41A C41 H41B . . 110.5 ?
    C41 C42 H42A . . 109.5 ?
    C41 C42 H42B . . 109.5 ?
    H42A C42 H42B . . 109.5 ?
    C41 C42 H42C . . 109.5 ?
    H42A C42 H42C . . 109.5 ?
    H42B C42 H42C . . 109.5 ?
    N10 C43 C45 . . 179.7(6) ?
    N9 C44 C45 . . 177.5(4) ?
    C44 C45 C43 . . 118.5(3) ?
    C44 C45 C46' . . 122.5(6) ?
    C43 C45 C46' . . 117.9(6) ?
    C44 C45 C46 . . 120.6(5) ?
    C43 C45 C46 . . 119.8(5) ?
    C46' C45 C46 . . 20.8(8) ?
    N2 Fe1 N3 . . 92.77(10) ?
    N2 Fe1 N6 . . 172.88(11) ?
    N3 Fe1 N6 . . 92.34(10) ?
    N2 Fe1 N4 . . 95.68(10) ?
    N3 Fe1 N4 . . 82.61(11) ?
    N6 Fe1 N4 . . 89.89(10) ?
    N2 Fe1 N1 . . 82.70(11) ?
    N3 Fe1 N1 . . 94.58(11) ?
    N6 Fe1 N1 . . 91.95(10) ?
    N4 Fe1 N1 . . 176.71(10) ?
    N2 Fe1 N5 . . 92.36(10) ?
    N3 Fe1 N5 . . 173.92(11) ?
    N6 Fe1 N5 . . 82.84(10) ?
    N4 Fe1 N5 . . 93.64(10) ?
    N1 Fe1 N5 . . 89.30(11) ?
    C1 N1 C12 . . 116.8(3) ?
    C1 N1 Fe1 . . 130.4(2) ?
    C12 N1 Fe1 . . 112.7(2) ?
    C10 N2 C11 . . 116.9(3) ?
    C10 N2 Fe1 . . 130.1(2) ?
    C11 N2 Fe1 . . 112.9(2) ?
    C13 N3 C24 . . 117.4(3) ?
    C13 N3 Fe1 . . 129.8(2) ?
    C24 N3 Fe1 . . 112.79(19) ?
    C22 N4 C23 . . 116.4(3) ?
    C22 N4 Fe1 . . 131.1(2) ?
    C23 N4 Fe1 . . 112.4(2) ?
    C25 N5 C36 . . 116.7(3) ?
    C25 N5 Fe1 . . 130.7(2) ?
    C36 N5 Fe1 . . 112.6(2) ?
    C34 N6 C35 . . 116.2(3) ?
    C34 N6 Fe1 . . 130.8(2) ?
    C35 N6 Fe1 . . 112.9(2) ?
    C40 O2 C41 . . 119.4(4) ?
    O3 C46 O4 . . 100.7(11) ?
    O3 C46 C45 . . 115.9(8) ?
    O4 C46 C45 . . 108.4(8) ?
    O4 C47 C48 . . 112.2(11) ?
    O4 C47 H47A . . 109.2 ?
    C48 C47 H47A . . 109.2 ?
    O4 C47 H47B . . 109.2 ?
    C48 C47 H47B . . 109.2 ?
    H47A C47 H47B . . 107.9 ?
    C47 C48 H48A . . 109.5 ?
    C47 C48 H48B . . 109.5 ?
    H48A C48 H48B . . 109.5 ?
    C47 C48 H48C . . 109.5 ?
    H48A C48 H48C . . 109.5 ?
    H48B C48 H48C . . 109.5 ?
    C46 O4 C47 . . 116.4(10) ?
    O3' C46' C45 . . 113.0(9) ?
    O3' C46' O4' . . 105.5(12) ?
    C45 C46' O4' . . 104.4(9) ?
    O4' C47' C48' . . 105.0(9) ?
    O4' C47' H47C . . 110.7 ?
    C48' C47' H47C . . 110.7 ?
    O4' C47' H47D . . 110.7 ?
    C48' C47' H47D . . 110.7 ?
    H47C C47' H47D . . 108.8 ?
    C47' C48' H48D . . 109.5 ?
    C47' C48' H48E . . 109.5 ?
    H48D C48' H48E . . 109.5 ?
    C47' C48' H48F . . 109.5 ?
    H48D C48' H48F . . 109.5 ?
    H48E C48' H48F . . 109.5 ?
    C47' O4' C46' . . 117.1(8) ?
loop_
    _geom_hbond_atom_site_label_D
    _geom_hbond_atom_site_label_H
    _geom_hbond_atom_site_label_A
    _geom_hbond_site_symmetry_A
    _geom_hbond_distance_DH
    _geom_hbond_distance_HA
    _geom_hbond_distance_DA
    _geom_hbond_angle_DHA
    _geom_hbond_publ_flag
    C25 H25 N2 . 0.93 2.62 3.089(4) 112 y
    C34 H34 N3 . 0.93 2.60 3.078(4) 113 y
    C3 H3 N8 3_666 0.93 2.47 3.206(6) 136 y
data_global
_journal_date_recd_electronic     2012-05-23
_journal_date_accepted     2012-06-14
_journal_name_full     'Acta Crystallographica, Section E'
_journal_year     2012
_journal_volume     68
_journal_issue      7
_journal_page_first     m956
_journal_page_last     m956
_journal_paper_category     QM
_journal_paper_doi     10.1107/S1600536812026967
_journal_coeditor_code     BX2413
_publ_contact_author_name     'Shu-Zhong Zhan'
_publ_contact_author_address
;
College of Chemistry and Chemical Engineering,
South China University of Technology,
Guangzhou 510640
People's Republic of China
;
_publ_contact_author_email     'shzhzhan@scut.edu.cn'
_publ_contact_author_fax     ?
_publ_contact_author_phone     ?
_publ_section_title
;
Tris(1,10-phenanthroline-\k^2^<i>N</i>,<i>N</i>')iron(II)
bis(1,1-dicyano-2-ethoxy-2-oxoethanide)
;
loop_
    _publ_author_name
    _publ_author_footnote
    _publ_author_address
    'Cai, Zhan-Mao' .
;
College of Chemistry and Chemical Engineering,
South China University of Technology,
Guangzhou 510640
People's Republic of China
;
    'Zhan, Shu-Zhong' .
;
College of Chemistry and Chemical Engineering,
South China University of Technology,
Guangzhou 510640
People's Republic of China
;
