# Supplementary material for: Tris(1,10-phenanthroline-κ2 N,N′)iron(II) bis­(1,1-dicyano-2-eth­oxy-2-oxoethanide)
Source: Acta Crystallogr Sect E Struct Rep Online. 2012 Jun 20;68(Pt 7):m956. doi: 10.1107/S1600536812026967 (PMC3393210; doi:10.1107/S1600536812026967)
Supplement: Supplementary file 2 [file e-68-0m956-Isup2.hkl]

# 
# h,k,l, Fc-squared, Fo-squared, sigma(Fo-squared) and status flag 
# 
data_I
_shelx_title ' S in P2(1)/n' 
_shelx_refln_list_code          4 
_shelx_F_calc_maximum      468.38 
_exptl_crystal_F_000      1800.00 
_reflns_d_resolution_high  0.7965 
 
loop_ 
 _symmetry_equiv_pos_as_xyz 
 'x, y, z' 
 '-x+1/2, y+1/2, -z+1/2' 
 '-x, -y, -z' 
 'x-1/2, -y-1/2, z-1/2' 
 
_cell_length_a    15.5855 
_cell_length_b    13.0261 
_cell_length_c    21.4979 
_cell_angle_alpha  90.000 
_cell_angle_beta  109.068 
_cell_angle_gamma  90.000 
 
_shelx_F_squared_multiplier     1.000 
 
loop_ 
 _refln_index_h 
 _refln_index_k 
 _refln_index_l 
 _refln_F_squared_calc 
 _refln_F_squared_meas 
 _refln_F_squared_sigma 
 _refln_observed_status 
   2   0   0    49767.65    49197.50   1441.52 o 
   4   0   0      694.00      787.40     38.48 o 
   6   0   0      713.02      692.57     36.96 o 
   8   0   0     6145.81     6487.09    193.48 o 
  10   0   0      178.55      119.89     25.02 o 
  12   0   0      393.74      320.58     95.24 o 
  14   0   0      154.69      -61.47     54.11 o 
  16   0   0       86.50       86.58     97.41 o 
  18   0   0      352.81      502.84    160.40 o 
   1   1   0      487.96      448.55     18.57 o 
   2   1   0      245.30      234.59      9.36 o 
   3   1   0     6336.06     5976.96    114.47 o 
   4   1   0     9643.52     9559.50    196.41 o 
   5   1   0        4.94       -5.74      6.64 o 
   6   1   0     1909.64     1867.90     48.52 o 
   7   1   0     1297.18     1542.44     44.60 o 
   8   1   0     3429.90     3498.75     76.09 o 
   9   1   0       12.07       18.09     10.50 o 
  10   1   0     1466.26     1408.89     47.74 o 
  11   1   0        4.89       61.44     44.70 o 
  12   1   0      525.52      520.79    197.19 o 
  13   1   0       33.77        6.64     42.41 o 
  14   1   0      588.51      783.63    109.10 o 
  15   1   0      154.82      122.73     60.68 o 
  16   1   0      497.14      343.84     89.20 o 
  17   1   0        1.18       -7.81     56.99 o 
  18   1   0      138.78       38.96     71.99 o 
   0   2   0    65902.29    66122.34   2123.02 o 
   1   2   0     1827.41     1967.57     55.09 o 
   2   2   0      286.84      280.19     13.22 o 
   3   2   0    18841.57    19422.45    356.44 o 
   4   2   0      113.70      111.46     10.56 o 
   5   2   0     2032.77     1998.49     48.93 o 
   6   2   0     5245.03     5294.15    112.04 o 
   7   2   0      519.31      672.70     29.01 o 
   8   2   0      109.96       94.24     14.17 o 
   9   2   0        5.45       13.78     14.32 o 
  10   2   0        0.09       -7.99     13.96 o 
  11   2   0      111.01      108.20     26.75 o 
  12   2   0      183.53      189.69     53.37 o 
  13   2   0       91.23       76.20     48.60 o 
  14   2   0       59.74       49.01     54.49 o 
  15   2   0        0.15       30.29     49.67 o 
  16   2   0       93.47      129.89     72.23 o 
  17   2   0      122.01       -8.73     62.58 o 
  18   2   0      195.86      265.13     96.44 o 
   1   3   0     5323.39     5464.49    139.04 o 
   2   3   0      982.52      928.67     31.93 o 
   3   3   0    10112.21     9660.93    202.28 o 
   4   3   0     1573.61     1679.34     41.81 o 
   5   3   0     1598.07     1694.82     40.55 o 
   6   3   0     1089.82     1087.58     30.97 o 
   7   3   0      940.10     1087.38     30.00 o 
   8   3   0      732.34      654.78     35.14 o 
   9   3   0     1436.92     1394.17     55.37 o 
  10   3   0      758.95      752.94     43.59 o 
  11   3   0      144.93      169.32     32.52 o 
  12   3   0      680.91      684.56    157.37 o 
  13   3   0      157.84      208.83    177.28 o 
  14   3   0       25.08       35.76     48.91 o 
  15   3   0      339.32      256.38     78.51 o 
  16   3   0      224.19      228.16    131.82 o 
  17   3   0        6.41      -49.63     59.19 o 
  18   3   0       44.44      -78.20     63.51 o 
   0   4   0       32.35       69.70     33.12 o 
   1   4   0     3715.05     3853.84    152.80 o 
   2   4   0    17137.33    17304.48    485.23 o 
   3   4   0        2.07       13.75     11.30 o 
   4   4   0     4807.83     4646.75     91.40 o 
   5   4   0      569.04      548.45     28.11 o 
   6   4   0        3.95       -5.99      7.54 o 
   7   4   0     2222.37     2690.20     57.88 o 
   8   4   0      536.19      567.50     23.94 o 
   9   4   0      100.32       89.26     20.40 o 
  10   4   0       19.26       31.38     21.75 o 
  11   4   0       67.52      113.92     58.61 o 
  12   4   0     1864.44     2220.86    199.14 o 
  13   4   0      243.85      226.24    194.27 o 
  14   4   0        9.94       35.01     52.57 o 
  15   4   0      105.17        0.69     52.27 o 
  16   4   0      246.64      185.07    114.07 o 
  17   4   0       56.22       73.16    112.34 o 
   1   5   0       17.17        0.61     12.64 o 
   2   5   0      455.08      518.88     25.47 o 
   3   5   0     2407.82     2864.47     97.48 o 
   4   5   0     1881.94     1896.98     57.47 o 
   5   5   0     5997.12     6474.86    134.77 o 
   6   5   0      137.21       93.33     18.15 o 
   7   5   0     1878.11     1903.56     51.23 o 
   8   5   0      506.26      476.90     39.77 o 
   9   5   0     1060.12      985.19     59.13 o 
  10   5   0      970.12      999.86     61.57 o 
  11   5   0     1904.93     2176.45     92.55 o 
  12   5   0      378.62      419.97     91.67 o 
  13   5   0       68.84       -5.20     75.76 o 
  14   5   0      326.93      245.68    110.39 o 
  15   5   0       78.29      -36.58     84.85 o 
  16   5   0       53.65       28.57     95.03 o 
  17   5   0       63.63       34.20    105.63 o 
   0   6   0     3375.20     3137.09    132.91 o 
   1   6   0     2380.42     2288.66     68.57 o 
   2   6   0     1013.81      933.36     42.14 o 
   3   6   0     3126.34     3137.85     82.38 o 
   4   6   0       94.61       33.14     16.31 o 
   5   6   0      180.65      188.84     19.55 o 
   6   6   0      120.80      152.60     18.35 o 
   7   6   0       72.75       71.77     17.36 o 
   8   6   0       20.54        1.38     15.08 o 
   9   6   0        0.78        7.66     16.34 o 
  10   6   0      446.78      437.95     79.98 o 
  11   6   0      151.29       68.26     48.03 o 
  12   6   0      174.59      137.13     54.52 o 
  13   6   0        4.65       46.11     84.64 o 
  14   6   0       45.33      140.70     97.62 o 
  15   6   0       61.95       50.00     93.08 o 
  16   6   0        8.63      -13.85     95.46 o 
  17   6   0       37.84      161.91    132.91 o 
   1   7   0      740.81      739.61     49.29 o 
   2   7   0       50.42       54.18     12.88 o 
   3   7   0      626.27      589.98     34.16 o 
   4   7   0       31.09       11.56     12.41 o 
   5   7   0     1601.03     1692.37     54.68 o 
   6   7   0      161.16      174.96     23.26 o 
   7   7   0      613.85      634.34     60.00 o 
   8   7   0      487.55      537.25     44.04 o 
   9   7   0       12.09        9.50     19.14 o 
  10   7   0        3.59       28.15     27.15 o 
  11   7   0      253.30      243.64     48.39 o 
  12   7   0       60.47      109.85    104.23 o 
  13   7   0      637.49      364.30    125.11 o 
  14   7   0      443.22      375.99    127.28 o 
  15   7   0      101.19      212.56    129.66 o 
  16   7   0       43.63       54.55    104.55 o 
   0   8   0     2127.93     2037.55     83.42 o 
   1   8   0     2829.10     2731.15     74.47 o 
   2   8   0      300.40      267.85     22.80 o 
   3   8   0     3633.65     3587.96    112.09 o 
   4   8   0      556.92      652.57     40.35 o 
   5   8   0     1581.36     1777.09     59.67 o 
   6   8   0      493.01      467.76     37.38 o 
   7   8   0     1293.42     1463.07     57.24 o 
   8   8   0      830.33      905.23     59.02 o 
   9   8   0      122.66      165.51     58.39 o 
  10   8   0       24.17       15.84     37.00 o 
  11   8   0       70.62       42.33     29.39 o 
  12   8   0      151.94      117.39     32.76 o 
  13   8   0       11.50      -37.66     73.16 o 
  14   8   0        7.69      -15.37     81.17 o 
  15   8   0        2.05     -121.76     81.17 o 
  16   8   0       15.70      -51.52    108.45 o 
   1   9   0       67.73       72.39     17.29 o 
   2   9   0       10.34      -19.28     12.85 o 
   3   9   0        6.51      -10.31     15.52 o 
   4   9   0        5.33       -8.45     15.87 o 
   5   9   0      207.60      230.07     30.21 o 
   6   9   0       35.80        3.91     16.63 o 
   7   9   0     1356.64     1393.91     64.87 o 
   8   9   0      195.72      191.68     34.57 o 
   9   9   0      670.78      900.60    146.35 o 
  10   9   0       19.84       -2.06     29.00 o 
  11   9   0      865.93     1033.23    124.30 o 
  12   9   0       58.77       44.82     33.44 o 
  13   9   0      855.98     1149.40    208.45 o 
  14   9   0      166.25      226.85    121.65 o 
  15   9   0      176.19       98.71    115.37 o 
   0  10   0      418.04      371.64     43.35 o 
   1  10   0     2318.36     2304.03     80.67 o 
   2  10   0      629.58      644.27     53.82 o 
   3  10   0      984.78      861.62     55.69 o 
   4  10   0     1457.84     1409.26     70.58 o 
   5  10   0       10.00       30.60     20.20 o 
   6  10   0      610.65      621.41     42.70 o 
   7  10   0      132.51      132.53     27.26 o 
   8  10   0      153.79      157.74     34.29 o 
   9  10   0        0.28       -4.18     29.30 o 
  10  10   0        6.40      -21.72     28.71 o 
  11  10   0      107.02       52.29     71.86 o 
  12  10   0       89.56       79.39     44.03 o 
  13  10   0       35.53       49.69     39.18 o 
  14  10   0       55.12      116.67    114.07 o 
   1  11   0       12.34        9.93     18.09 o 
   2  11   0     1785.63     1620.11     60.19 o 
   3  11   0      273.65      238.55     39.37 o 
   4  11   0      111.78      105.48     25.93 o 
   5  11   0      264.36      217.65     32.56 o 
   6  11   0      207.80      202.81     35.24 o 
   7  11   0      753.96      888.42     64.77 o 
   8  11   0       68.98        4.21     28.03 o 
   9  11   0      325.64      369.29     65.85 o 
  10  11   0      245.62      355.70     68.78 o 
  11  11   0      309.55      154.68     51.17 o 
  12  11   0       51.02       59.76     47.59 o 
  13  11   0      273.63      309.99     62.15 o 
   0  12   0     1237.62     1161.36    105.74 o 
   1  12   0        8.30        1.66     17.92 o 
   2  12   0      155.71      138.05     25.30 o 
   3  12   0      442.52      479.07     48.71 o 
   4  12   0       24.31       15.94     23.06 o 
   5  12   0       66.57      110.63     31.72 o 
   6  12   0      286.80      281.25     48.23 o 
   7  12   0      379.73      350.47     51.77 o 
   8  12   0      168.04      161.26     43.04 o 
   9  12   0      206.62      112.56     64.94 o 
  10  12   0       10.86       33.98     51.52 o 
  11  12   0        2.10      -55.63     43.08 o 
  12  12   0        0.01       15.33     47.01 o 
   1  13   0       34.21       61.09     30.01 o 
   2  13   0      431.00      508.25     38.91 o 
   3  13   0       18.16       24.31     36.64 o 
   4  13   0      161.74      120.38     34.02 o 
   5  13   0      242.58      330.35     60.87 o 
   6  13   0       74.60      139.23     41.90 o 
   7  13   0      478.62      604.34     67.64 o 
   8  13   0        0.24       39.86     45.35 o 
   9  13   0      233.82      294.89     63.42 o 
  10  13   0        0.46       45.02     59.09 o 
  11  13   0      149.60      229.45     77.93 o 
   0  14   0       23.39       18.62     42.64 o 
   1  14   0      731.39      607.35     79.87 o 
   2  14   0       44.47       -2.60     45.46 o 
   3  14   0      561.39      698.64     86.29 o 
   4  14   0        5.32      -44.01     29.34 o 
   5  14   0      351.11      436.03     59.96 o 
   6  14   0      120.98      150.08     46.15 o 
   7  14   0        0.52       22.11     38.74 o 
   8  14   0      120.32      178.41     97.62 o 
   9  14   0        5.43      -11.45     48.33 o 
   1  15   0       61.22       55.52     30.63 o 
   2  15   0       32.71       78.14     54.11 o 
   3  15   0       30.48      -19.74     35.66 o 
   4  15   0       39.08       78.26     43.16 o 
   5  15   0       47.92       12.65     45.07 o 
   6  15   0       27.53       69.41     51.32 o 
   7  15   0       79.63       19.03     78.79 o 
   0  16   0      225.73      245.68     57.58 o 
   1  16   0      121.48      158.88     60.18 o 
   2  16   0       46.15       18.83     53.47 o 
   3  16   0       56.42       27.71     54.33 o 
 -17   0   1      747.57      935.54    192.65 o 
 -15   0   1      897.42     1254.60    203.69 o 
 -13   0   1       97.98       12.34     61.69 o 
 -11   0   1      119.96      126.63     62.77 o 
  -9   0   1     2584.67     2837.63     99.00 o 
  -7   0   1     1962.85     2122.40     92.80 o 
  -5   0   1     3036.56     3430.56    118.28 o 
  -3   0   1    22942.92    22810.41    496.12 o 
   1   0   1    17706.11    16313.30    921.03 o 
   3   0   1     4477.37     4301.05    201.09 o 
   5   0   1      343.99      422.82     38.31 o 
   7   0   1     1871.92     1644.13     68.05 o 
   9   0   1      145.35       72.94     21.60 o 
  11   0   1      140.81       92.86     66.24 o 
  13   0   1      203.54      273.82     96.32 o 
  15   0   1      432.76      260.83    114.51 o 
  17   0   1       15.86       62.56     97.84 o 
 -18   1   1        2.51       31.71     68.57 o 
 -17   1   1      254.28      352.84    129.88 o 
 -16   1   1       33.20       42.71     56.36 o 
 -15   1   1        0.60        9.35     51.84 o 
 -14   1   1        0.44        5.30     43.62 o 
 -13   1   1      380.82      412.48     93.19 o 
 -12   1   1        0.80       24.93     36.75 o 
 -11   1   1      457.46      245.95     91.02 o 
 -10   1   1       37.58       16.02     12.91 o 
  -9   1   1      661.64      546.61     28.27 o 
  -8   1   1      377.90      358.30     21.25 o 
  -7   1   1     8754.02     8755.69    159.69 o 
  -6   1   1     3923.10     4455.69     85.85 o 
  -5   1   1        9.12       17.24      9.21 o 
  -4   1   1      352.92      413.42     15.52 o 
  -3   1   1      476.89      480.82     14.29 o 
  -2   1   1     2060.52     2145.44     47.16 o 
  -1   1   1    35270.22    33784.43    674.57 o 
   0   1   1     1474.00     1099.38     72.96 o 
   1   1   1    24414.64    23744.95    431.08 o 
   2   1   1     9719.58     9590.64    179.27 o 
   3   1   1    24485.68    25575.32    456.13 o 
   4   1   1     8803.05     8968.75    218.70 o 
   5   1   1      135.99       98.61     12.70 o 
   6   1   1     5491.60     5960.29    125.61 o 
   7   1   1     2990.39     3233.26     78.66 o 
   8   1   1      107.65       88.14     16.36 o 
   9   1   1       51.88       65.53     16.84 o 
  10   1   1      243.03      242.34     24.06 o 
  11   1   1      162.94      119.34     44.42 o 
  12   1   1      452.19      356.35    104.23 o 
  13   1   1       80.50       70.83     53.47 o 
  14   1   1      157.49      299.37     77.71 o 
  15   1   1       23.63       77.52     63.03 o 
  16   1   1      110.32       42.79     82.58 o 
  17   1   1      269.23       86.87    139.72 o 
  18   1   1       22.72       -1.67     71.94 o 
 -18   2   1      106.05       49.56     66.41 o 
 -17   2   1      325.93      509.37    110.82 o 
 -16   2   1       76.44       45.73     61.36 o 
 -15   2   1      449.01      580.35    102.53 o 
 -14   2   1      101.44       93.23     55.07 o 
 -13   2   1     1238.03     1147.73    122.38 o 
 -12   2   1        1.06      -11.91     50.33 o 
 -11   2   1      976.93      900.55    154.98 o 
 -10   2   1      109.28      115.74     20.09 o 
  -9   2   1      424.98      439.86     30.97 o 
  -8   2   1     1793.59     1892.18     57.63 o 
  -7   2   1     1965.64     2339.58     57.80 o 
  -6   2   1      321.24      303.65     14.56 o 
  -5   2   1     1354.43     1489.85     43.35 o 
  -4   2   1    11878.59    12306.29    228.90 o 
  -3   2   1     2976.40     3158.48     65.21 o 
  -2   2   1     7743.91     7125.98    171.03 o 
  -1   2   1      742.79      593.64     23.80 o 
   0   2   1    14479.15    14852.05    303.59 o 
   1   2   1     2351.57     2138.06     47.55 o 
   2   2   1     3003.38     2583.89     56.82 o 
   3   2   1    26618.72    27238.57    497.27 o 
   4   2   1      967.90      842.21     27.32 o 
   5   2   1    27074.62    27275.11    503.04 o 
   6   2   1     1515.03     1607.39     46.62 o 
   7   2   1     4030.82     4346.55     99.15 o 
   8   2   1       85.87       58.39     13.56 o 
   9   2   1      227.60      250.27     26.26 o 
  10   2   1      555.86      601.29     39.52 o 
  11   2   1        9.17       -5.97     21.32 o 
  12   2   1        3.88       29.79     40.55 o 
  13   2   1       20.28       -1.47     42.94 o 
  14   2   1      250.80      126.72     59.66 o 
  15   2   1      342.26      298.64     82.33 o 
  16   2   1        2.71      107.46     71.97 o 
  17   2   1       78.71       44.78     69.28 o 
  18   2   1       36.34      -31.84     70.71 o 
 -18   3   1       16.77       78.21     77.68 o 
 -17   3   1       72.78       59.09     65.88 o 
 -16   3   1       18.15       12.15     58.05 o 
 -15   3   1       14.55        3.78     49.12 o 
 -14   3   1       17.76       26.58     51.67 o 
 -13   3   1        6.35        6.80     41.88 o 
 -12   3   1      877.90      739.30    167.65 o 
 -11   3   1        5.38       -0.90     21.56 o 
 -10   3   1      552.55      629.04     75.45 o 
  -9   3   1      595.10      533.72     33.91 o 
  -8   3   1        1.27       15.38     10.30 o 
  -7   3   1      908.53      800.19     24.43 o 
  -6   3   1      306.41      278.41     15.00 o 
  -5   3   1      676.65      635.85     21.61 o 
  -4   3   1      172.16      154.86     12.06 o 
  -3   3   1     2075.94     1812.98     63.51 o 
  -2   3   1      494.62      466.53     24.80 o 
  -1   3   1        8.30       -6.00      9.59 o 
   0   3   1     5692.21     5007.86    148.59 o 
   1   3   1    29026.24    29632.03    600.15 o 
   2   3   1     1400.46     1283.52     39.37 o 
   3   3   1        4.49       14.61     10.05 o 
   4   3   1     5462.20     5431.80    102.87 o 
   5   3   1       63.91       73.96     10.04 o 
   6   3   1     2480.82     2541.48     53.61 o 
   7   3   1      236.83      219.76     16.48 o 
   8   3   1      581.89      646.34     38.61 o 
   9   3   1      272.20      266.35     27.23 o 
  10   3   1      146.27      151.27     24.57 o 
  11   3   1      368.99      464.08     44.64 o 
  12   3   1      188.98      182.93     58.48 o 
  13   3   1       30.06       44.72     44.51 o 
  14   3   1       51.45       63.34     53.58 o 
  15   3   1      273.91      264.51     75.65 o 
  16   3   1       57.10       51.87     61.07 o 
  17   3   1      347.12      230.83    125.65 o 
 -18   4   1       28.21       79.44    110.61 o 
 -17   4   1      121.17      109.53    115.16 o 
 -16   4   1      191.10      286.16    121.22 o 
 -15   4   1      449.18      459.98    105.42 o 
 -14   4   1       48.99       99.32     54.34 o 
 -13   4   1     1746.82     1913.42    152.58 o 
 -12   4   1     1691.09     1686.92    178.04 o 
 -11   4   1     2061.48     1995.98     85.16 o 
 -10   4   1      167.93       94.63     28.43 o 
  -9   4   1      569.49      551.31     48.84 o 
  -8   4   1       67.94       64.98     10.70 o 
  -7   4   1      608.53      786.55     29.26 o 
  -6   4   1      808.10      849.52     28.36 o 
  -5   4   1     2411.24     2508.86     60.52 o 
  -4   4   1     3415.42     3776.63     82.72 o 
  -3   4   1      881.52      967.74     46.06 o 
  -2   4   1     3949.87     4459.24    138.88 o 
  -1   4   1      267.35      326.61     35.63 o 
   0   4   1       44.33       35.39     19.79 o 
   1   4   1      242.16      279.29     33.74 o 
   2   4   1        6.72       43.99     12.57 o 
   3   4   1        5.38       -6.94      8.49 o 
   4   4   1      504.04      567.10     37.45 o 
   5   4   1     4731.52     4946.40    106.25 o 
   6   4   1     1793.43     1923.05     49.45 o 
   7   4   1     1094.03      952.79     34.97 o 
   8   4   1       32.02       26.65     10.76 o 
   9   4   1     2168.67     2238.92    100.16 o 
  10   4   1       85.65       93.24     30.60 o 
  11   4   1     1604.80     1656.44     82.43 o 
  12   4   1      333.48      287.28     67.73 o 
  13   4   1      357.48      436.15     80.43 o 
  14   4   1        0.30       -8.45     45.99 o 
  15   4   1      148.36       97.02     84.31 o 
  16   4   1       62.50        2.60     87.23 o 
  17   4   1       12.13       54.76     96.11 o 
 -17   5   1        4.88      -45.89     81.39 o 
 -16   5   1      111.09      105.85    115.81 o 
 -15   5   1      149.68      103.68     98.49 o 
 -14   5   1       38.96      120.78     85.07 o 
 -13   5   1      167.48      204.77     95.89 o 
 -12   5   1      486.50      638.29     84.44 o 
 -11   5   1       19.36       21.44     29.17 o 
 -10   5   1      428.35      385.62     29.06 o 
  -9   5   1       33.00       36.69     13.81 o 
  -8   5   1     1688.75     1645.18     47.21 o 
  -7   5   1        2.42        4.95     10.39 o 
  -6   5   1     7328.21     7671.62    172.02 o 
  -5   5   1     6082.74     6292.07    144.02 o 
  -4   5   1     4862.55     4871.91    130.55 o 
  -3   5   1      535.70      409.68     32.35 o 
  -2   5   1       59.35       36.27     12.70 o 
  -1   5   1     1598.67     1560.24     50.10 o 
   0   5   1      598.62      547.77     37.22 o 
   1   5   1     2530.47     2551.80     82.86 o 
   2   5   1      479.33      444.57     45.70 o 
   3   5   1     4689.26     4580.36    108.93 o 
   4   5   1     6093.30     6347.25    132.59 o 
   5   5   1     4977.60     5166.17    113.27 o 
   6   5   1        4.72       13.95     10.54 o 
   7   5   1     1248.89     1341.82     40.22 o 
   8   5   1      889.62      937.55     53.72 o 
   9   5   1        7.85        0.16     12.88 o 
  10   5   1       30.23       -3.62     23.16 o 
  11   5   1      935.57      993.26     86.10 o 
  12   5   1      342.64      295.71    171.98 o 
  13   5   1      158.70      177.06     92.64 o 
  14   5   1        8.83       28.14     75.54 o 
  15   5   1      122.02       76.63    100.44 o 
  16   5   1        3.54       12.77     89.83 o 
  17   5   1      142.20       93.29    113.86 o 
 -17   6   1       51.27      -60.39     90.48 o 
 -16   6   1      191.04       61.47    101.74 o 
 -15   6   1      177.21      285.73    130.74 o 
 -14   6   1      256.82      282.48    115.37 o 
 -13   6   1      824.41      798.52    167.54 o 
 -12   6   1     2867.48     2922.53    176.52 o 
 -11   6   1       50.74       24.31     21.23 o 
 -10   6   1        3.00       10.74     21.04 o 
  -9   6   1     1047.45     1038.18     61.99 o 
  -8   6   1      194.56      171.83     25.67 o 
  -7   6   1      138.51      154.18     19.40 o 
  -6   6   1      942.65     1054.12     40.96 o 
  -5   6   1      459.77      505.63     28.54 o 
  -4   6   1     1579.30     1788.34     56.58 o 
  -3   6   1     3478.39     3576.40    103.61 o 
  -2   6   1      789.07      820.64     63.50 o 
  -1   6   1       15.10       22.70     34.70 o 
   0   6   1      229.71      203.76     44.96 o 
   1   6   1     4317.06     4743.22    120.29 o 
   2   6   1      227.10      334.57     18.92 o 
   3   6   1     3639.38     3479.75     82.15 o 
   4   6   1     5799.91     6210.62    130.99 o 
   5   6   1       90.82       88.13     14.75 o 
   6   6   1     1288.07     1325.09     47.91 o 
   7   6   1      458.55      392.16     25.86 o 
   8   6   1      258.96      218.56     23.35 o 
   9   6   1       35.45       50.45     18.81 o 
  10   6   1     1214.91     1307.26     59.16 o 
  11   6   1        8.44       46.06     33.32 o 
  12   6   1      260.88      437.85     95.85 o 
  13   6   1     1289.50     1014.98    188.10 o 
  14   6   1       43.22      102.17     97.19 o 
  15   6   1      161.71      136.59    111.26 o 
  16   6   1       29.53       55.20    105.63 o 
 -16   7   1      116.40       44.59    106.71 o 
 -15   7   1      182.19       95.03     99.14 o 
 -14   7   1      200.61      375.77    141.13 o 
 -13   7   1       14.23       41.56     76.41 o 
 -12   7   1      161.92      155.12     29.93 o 
 -11   7   1       37.09        2.89     25.27 o 
 -10   7   1      121.08       93.02     41.24 o 
  -9   7   1        4.08        5.67     18.98 o 
  -8   7   1      265.83      264.18     32.96 o 
  -7   7   1        6.69       -5.27     17.12 o 
  -6   7   1     5022.21     5072.25    116.11 o 
  -5   7   1     1149.62     1188.82     45.61 o 
  -4   7   1     2547.93     2585.43     75.71 o 
  -3   7   1      726.79      828.59     30.38 o 
  -2   7   1     2942.76     2731.43     92.70 o 
  -1   7   1     2868.26     2681.23    111.79 o 
   0   7   1      844.44      765.83     52.96 o 
   1   7   1      920.99      885.35     42.68 o 
   2   7   1      138.61      251.99     26.41 o 
   3   7   1      151.81      125.75     22.30 o 
   4   7   1     1942.82     1947.31     58.50 o 
   5   7   1      520.17      597.99     35.99 o 
   6   7   1      460.71      466.77     32.05 o 
   7   7   1      728.65      760.67     44.87 o 
   8   7   1      121.07      145.28     25.93 o 
   9   7   1      285.12      312.34     32.64 o 
  10   7   1      883.12      835.76     54.89 o 
  11   7   1        0.68        4.37     20.62 o 
  12   7   1       65.46       33.92     38.64 o 
  13   7   1      812.66      868.43    176.20 o 
  14   7   1       14.01      114.94     96.54 o 
  15   7   1       39.92      152.17    108.01 o 
  16   7   1       28.96      112.34    115.81 o 
 -16   8   1       29.87       22.30    106.28 o 
 -15   8   1       49.75       56.50     99.79 o 
 -14   8   1      333.72      315.81    129.88 o 
 -13   8   1      526.05      956.10    181.18 o 
 -12   8   1      330.12      445.61     51.14 o 
 -11   8   1       45.24       40.70     29.53 o 
 -10   8   1      135.76       68.03     30.79 o 
  -9   8   1      224.71      227.27     52.55 o 
  -8   8   1     1439.11     1640.42     76.47 o 
  -7   8   1      493.37      538.61     36.01 o 
  -6   8   1     3205.08     3206.27    133.68 o 
  -5   8   1      198.54      285.64     26.49 o 
  -4   8   1     1949.24     2047.17     68.24 o 
  -3   8   1      342.51      375.14     22.83 o 
  -2   8   1       21.48        1.33     10.73 o 
  -1   8   1       14.06        3.45     17.92 o 
   0   8   1        4.86       16.89     13.98 o 
   1   8   1     1228.07     1026.17     41.86 o 
   2   8   1     2334.63     2224.11     63.08 o 
   3   8   1      707.33      576.44     41.95 o 
   4   8   1     1659.25     1638.84     57.26 o 
   5   8   1      339.96      364.98     32.45 o 
   6   8   1      345.51      341.33     45.37 o 
   7   8   1     1154.05     1195.66     55.98 o 
   8   8   1       31.72       -6.83     19.42 o 
   9   8   1      507.27      532.00     47.90 o 
  10   8   1       34.30       36.66     27.96 o 
  11   8   1       11.67      -14.34     25.77 o 
  12   8   1       57.43       89.84     86.69 o 
  13   8   1       37.56      -25.76     81.61 o 
  14   8   1      255.75      217.54    117.54 o 
  15   8   1       31.15      -33.12    100.00 o 
 -15   9   1        1.16      -30.74     92.00 o 
 -14   9   1       44.14      -80.52     83.77 o 
 -13   9   1        4.97      -30.45     42.86 o 
 -12   9   1      135.56       20.75     40.36 o 
 -11   9   1        0.08       -7.14     28.23 o 
 -10   9   1        8.98       16.97     28.03 o 
  -9   9   1      244.56      143.86     56.87 o 
  -8   9   1       65.85       50.47     21.99 o 
  -7   9   1      699.46      762.94     80.90 o 
  -6   9   1     2400.17     2420.12     74.45 o 
  -5   9   1      509.70      539.98     37.35 o 
  -4   9   1     2762.94     2862.68    185.38 o 
  -3   9   1      962.49     1004.58     55.56 o 
  -2   9   1     1502.30     1559.70     53.86 o 
  -1   9   1      711.07      761.19     50.40 o 
   0   9   1     1972.66     1778.21     57.80 o 
   1   9   1      331.55      361.43     28.26 o 
   2   9   1      835.13      776.56     45.08 o 
   3   9   1      125.22       93.15     21.17 o 
   4   9   1       68.53       67.91     18.50 o 
   5   9   1      738.30      703.46     42.04 o 
   6   9   1       22.38       12.52     17.54 o 
   7   9   1      585.54      539.84     43.19 o 
   8   9   1      144.49      105.38     29.42 o 
   9   9   1      278.42      189.16     34.55 o 
  10   9   1        4.37       51.82     32.99 o 
  11   9   1       11.56       -1.33     29.30 o 
  12   9   1      628.85      599.67     64.89 o 
  13   9   1      214.27      437.03    141.35 o 
  14   9   1        4.06       15.37     94.16 o 
  15   9   1       95.09      308.89    145.89 o 
 -14  10   1      169.07      163.21    127.06 o 
 -13  10   1       55.30       41.59     38.70 o 
 -12  10   1      295.21      402.27    191.13 o 
 -11  10   1      266.13      202.75     62.77 o 
 -10  10   1      132.52      120.58     38.66 o 
  -9  10   1       21.76       17.41     32.37 o 
  -8  10   1      447.31      390.46     39.77 o 
  -7  10   1       57.19       40.91     23.83 o 
  -6  10   1      241.22      257.65     30.05 o 
  -5  10   1       20.54      -10.22     16.67 o 
  -4  10   1        0.24        3.56     19.52 o 
  -3  10   1      269.40      239.30     23.61 o 
  -2  10   1       95.84       91.21     20.56 o 
  -1  10   1        3.89       -0.01     18.70 o 
   0  10   1     1078.62     1001.76     82.21 o 
   1  10   1     1909.56     1946.44    108.54 o 
   2  10   1      399.90      448.37     42.72 o 
   3  10   1     1684.25     1560.33     75.39 o 
   4  10   1      637.87      601.11     44.84 o 
   5  10   1      628.83      654.58     46.43 o 
   6  10   1      732.20      693.50     45.88 o 
   7  10   1        9.31       -4.91     22.00 o 
   8  10   1      290.07      337.40     43.92 o 
   9  10   1      160.22      178.01     43.58 o 
  10  10   1      834.69      815.07     87.31 o 
  11  10   1       83.94      109.02     44.82 o 
  12  10   1      243.36      299.45     58.61 o 
  13  10   1        6.48        5.19     34.31 o 
  14  10   1      358.07      133.77    127.28 o 
 -13  11   1        1.14       36.88     43.06 o 
 -12  11   1       24.61        4.23     55.20 o 
 -11  11   1      103.26      105.58     48.18 o 
 -10  11   1      133.21      125.97     61.37 o 
  -9  11   1       70.65       13.78     39.88 o 
  -8  11   1      610.88      571.02     68.89 o 
  -7  11   1      338.40      412.45     46.88 o 
  -6  11   1      558.97      642.34     54.62 o 
  -5  11   1       91.03      125.29     26.86 o 
  -4  11   1     2289.55     2323.63    197.03 o 
  -3  11   1      330.40      302.45     25.05 o 
  -2  11   1      169.92      225.34     38.59 o 
  -1  11   1     1192.11     1154.27     54.36 o 
   0  11   1      133.48      126.01     25.17 o 
   1  11   1        0.15       -3.89     17.19 o 
   2  11   1      253.85      245.57     27.76 o 
   3  11   1       64.71       77.93     26.89 o 
   4  11   1       89.44       44.69     22.98 o 
   5  11   1        5.91       17.66     21.79 o 
   6  11   1        1.31        5.71     24.27 o 
   7  11   1       16.34       28.44     26.64 o 
   8  11   1      174.57      278.61     56.28 o 
   9  11   1       34.10       40.26     40.49 o 
  10  11   1       99.83       63.29     43.10 o 
  11  11   1        1.56        6.62     56.50 o 
  12  11   1      461.28      438.70     71.88 o 
  13  11   1       75.20       36.08    104.98 o 
 -12  12   1      293.81      350.94     73.55 o 
 -11  12   1        1.84       65.89     48.38 o 
 -10  12   1       94.31      119.70     61.26 o 
  -9  12   1        4.80        3.48     39.47 o 
  -8  12   1       46.40       49.71     41.59 o 
  -7  12   1      171.23      241.38     44.22 o 
  -6  12   1      254.61      192.90     42.48 o 
  -5  12   1      297.80      241.12     38.52 o 
  -4  12   1      194.07      168.81     33.98 o 
  -3  12   1        8.79        8.01     27.20 o 
  -2  12   1        7.73        5.97     19.95 o 
  -1  12   1      959.06      964.04     51.84 o 
   0  12   1      304.91      304.18     50.49 o 
   1  12   1       20.05      -16.62     19.69 o 
   2  12   1      534.71      566.12     77.95 o 
   3  12   1        4.48       -0.62     21.45 o 
   4  12   1     1760.16     1843.61     81.00 o 
   5  12   1       72.15       76.69     33.12 o 
   6  12   1      646.67      767.25     77.68 o 
   7  12   1       36.72       48.07     31.21 o 
   8  12   1      545.23      620.14     67.23 o 
   9  12   1        6.12       32.25     53.90 o 
  10  12   1      183.46      309.75     78.57 o 
  11  12   1        0.31      -16.88     49.57 o 
  12  12   1      184.45      183.42    120.24 o 
 -11  13   1       16.30        0.43     53.03 o 
 -10  13   1        2.23       -7.36     58.66 o 
  -9  13   1        0.50       -1.21     39.94 o 
  -8  13   1      153.84       79.34     48.10 o 
  -7  13   1       43.89       32.89     34.17 o 
  -6  13   1      262.23      302.84     51.72 o 
  -5  13   1       17.09       32.36     32.27 o 
  -4  13   1     1412.03     1782.78    107.44 o 
  -3  13   1       32.44       66.15     38.65 o 
  -2  13   1     1476.47     1538.84     69.15 o 
  -1  13   1      277.15      159.48     34.22 o 
   0  13   1     1236.50     1399.38    122.91 o 
   1  13   1      872.76      821.80     69.26 o 
   2  13   1      644.20      707.12     75.42 o 
   3  13   1       64.92       28.37     28.49 o 
   4  13   1      581.61      681.46     85.26 o 
   5  13   1        3.56       14.03     32.45 o 
   6  13   1       50.97       45.60     37.23 o 
   7  13   1        1.44      -30.62     32.86 o 
   8  13   1        0.04       14.53     44.76 o 
   9  13   1       12.49       37.88     62.34 o 
  10  13   1        3.86       48.27     61.47 o 
  -9  14   1        1.71       41.56     62.56 o 
  -8  14   1      193.39      273.51     65.74 o 
  -7  14   1        0.48        7.79     36.62 o 
  -6  14   1      246.43      190.77     48.51 o 
  -5  14   1        8.79       17.02     49.41 o 
  -4  14   1       42.12        1.16     40.50 o 
  -3  14   1      112.77       36.34     42.47 o 
  -2  14   1       30.41       31.36     31.47 o 
  -1  14   1       21.38      -15.30     52.06 o 
   0  14   1      124.31      143.03     34.48 o 
   1  14   1      339.39      237.54     37.08 o 
   2  14   1        0.95      -12.34     49.14 o 
   3  14   1      275.69      174.52     57.64 o 
   4  14   1      161.46      148.94     43.63 o 
   5  14   1      153.79      214.81     48.07 o 
   6  14   1      445.00      484.29     64.87 o 
   7  14   1      115.53      122.50     67.45 o 
   8  14   1      190.74       77.29     51.88 o 
   9  14   1        2.16       19.66     47.99 o 
  -7  15   1        6.40      -10.19     46.81 o 
  -6  15   1       47.03      -15.22     44.10 o 
  -5  15   1       80.59       90.42     44.07 o 
  -4  15   1      181.86      203.21     87.82 o 
  -3  15   1      111.61      103.99     48.57 o 
  -2  15   1      305.38      277.07     69.92 o 
  -1  15   1       20.36       16.00     36.80 o 
   0  15   1      445.49      512.11     53.10 o 
   1  15   1        6.80       26.05     26.06 o 
   2  15   1      185.86      116.24     58.01 o 
   3  15   1       31.72       69.70     60.61 o 
   4  15   1      162.19      115.06     72.95 o 
   5  15   1       27.43       46.54     47.04 o 
   6  15   1      110.36      216.51     63.06 o 
   7  15   1        5.07      -12.29     56.50 o 
  -4  16   1       44.25       98.32     66.45 o 
  -3  16   1       82.82      191.78     68.62 o 
  -2  16   1       57.04       28.36     52.17 o 
  -1  16   1        0.98       25.89     30.37 o 
   0  16   1       78.37       66.08     32.14 o 
   1  16   1       21.52       49.57     52.38 o 
   2  16   1       50.22       84.42     59.74 o 
   3  16   1       66.40      -26.62     53.68 o 
 -18   0   2       21.55      -12.99     92.64 o 
 -16   0   2      167.67       69.92     84.85 o 
 -14   0   2      135.96       84.42     82.04 o 
 -12   0   2      573.98      447.64    109.31 o 
 -10   0   2      271.98      264.52     28.22 o 
  -8   0   2     8635.27     8651.81    241.64 o 
  -6   0   2     2366.03     2618.87     81.42 o 
  -4   0   2       10.18        8.24      7.03 o 
  -2   0   2     7517.30     7870.67    198.97 o 
   0   0   2    33569.05    29793.80    849.77 o 
   2   0   2    25421.76    26411.63    821.80 o 
   4   0   2     3497.37     3109.66    163.21 o 
   6   0   2       15.46       26.80     17.89 o 
   8   0   2      167.48      187.30     34.40 o 
  10   0   2      427.21      550.85     49.72 o 
  12   0   2      300.85      307.81    103.47 o 
  14   0   2       44.46       11.91     69.05 o 
  16   0   2       60.20       43.72    103.47 o 
 -18   1   2      381.22      343.88    145.89 o 
 -17   1   2       42.51       -8.64     61.14 o 
 -16   1   2      313.14      384.67     90.16 o 
 -15   1   2       49.85       -2.25     50.45 o 
 -14   1   2      656.87      655.40    101.67 o 
 -13   1   2      455.59      281.42     69.61 o 
 -12   1   2      889.32      869.92    100.77 o 
 -11   1   2      179.56      138.61     89.83 o 
 -10   1   2      815.69      784.36     43.63 o 
  -9   1   2      183.91      213.04     17.02 o 
  -8   1   2     2699.27     2565.67     55.64 o 
  -7   1   2      369.21      339.59     15.14 o 
  -6   1   2      158.31      150.78      8.98 o 
  -5   1   2     8815.69     8979.96    197.49 o 
  -4   1   2     6770.28     6225.75    161.34 o 
  -3   1   2     8089.42     8356.79    219.70 o 
  -2   1   2      308.29      348.24     13.20 o 
  -1   1   2     2035.17     1768.63     36.75 o 
   0   1   2    22861.40    21680.39    475.90 o 
   1   1   2     1085.56     1130.64     34.75 o 
   2   1   2     1823.86     1859.05     47.79 o 
   3   1   2    40577.46    41380.89    734.25 o 
   4   1   2      721.76      624.95     30.34 o 
   5   1   2     4850.95     4715.37    103.19 o 
   6   1   2    15378.54    16495.20    316.89 o 
   7   1   2      112.84      120.03     17.62 o 
   8   1   2      566.81      430.62     31.84 o 
   9   1   2      222.76      183.44     24.50 o 
  10   1   2      620.74      663.51     37.79 o 
  11   1   2        2.44        5.35     20.95 o 
  12   1   2        1.51      -21.87     39.10 o 
  13   1   2       24.80       10.59     46.16 o 
  14   1   2       61.92       35.95     52.45 o 
  15   1   2        0.47        8.54     57.59 o 
  16   1   2       62.25      169.71     77.45 o 
  17   1   2       44.00      -46.39     64.98 o 
 -18   2   2       46.93       44.98     67.71 o 
 -17   2   2       41.45       83.63     91.13 o 
 -16   2   2        3.73      -24.76     58.23 o 
 -15   2   2       21.79       17.70     54.33 o 
 -14   2   2       26.06       82.90     91.02 o 
 -13   2   2      300.88      454.46     80.12 o 
 -12   2   2     1024.93     1053.93    108.91 o 
 -11   2   2       99.72       61.30     28.86 o 
 -10   2   2     1439.95     1543.93     64.97 o 
  -9   2   2     1130.30     1277.77     34.50 o 
  -8   2   2      156.43      149.71     12.79 o 
  -7   2   2       50.76       55.00     14.29 o 
  -6   2   2      376.14      387.84     21.03 o 
  -5   2   2      635.25      586.73     16.23 o 
  -4   2   2      627.11      769.57     28.47 o 
  -3   2   2        3.23        3.21     10.60 o 
  -2   2   2     2571.27     2489.72     68.30 o 
  -1   2   2      479.34      516.99     22.72 o 
   0   2   2    19658.38    20343.50    372.68 o 
   1   2   2       26.69       36.57     12.07 o 
   2   2   2    24195.80    24550.91    450.56 o 
   3   2   2    12616.69    13354.57    253.31 o 
   4   2   2     2734.75     2681.08     64.39 o 
   5   2   2     6510.92     6694.33    118.84 o 
   6   2   2      808.69      924.21     36.44 o 
   7   2   2      340.63      264.95     24.88 o 
   8   2   2        5.56       -7.71     13.03 o 
   9   2   2       63.58       36.68     19.95 o 
  10   2   2      528.43      561.13     40.47 o 
  11   2   2       21.74       40.75     23.58 o 
  12   2   2      325.27      277.76     64.10 o 
  13   2   2       15.75       57.03     49.13 o 
  14   2   2      215.95      137.70    101.95 o 
  15   2   2      208.25      243.41     80.11 o 
  16   2   2      253.69      189.24     77.56 o 
  17   2   2       81.61       44.32     71.96 o 
 -18   3   2      205.50      318.59     96.05 o 
 -17   3   2       33.31       42.23     69.74 o 
 -16   3   2      440.69      261.41     84.14 o 
 -15   3   2       53.93      101.51     58.31 o 
 -14   3   2      180.04      326.14     75.91 o 
 -13   3   2      109.24       62.76     71.32 o 
 -12   3   2     2926.88     3219.32    183.79 o 
 -11   3   2      228.65      241.46     40.89 o 
 -10   3   2       73.98      111.55     27.88 o 
  -9   3   2     1003.32      917.38     40.93 o 
  -8   3   2      379.53      380.80     22.78 o 
  -7   3   2     2499.27     2576.13     51.60 o 
  -6   3   2      235.62      260.65     14.96 o 
  -5   3   2      871.06      943.85     31.88 o 
  -4   3   2       39.07       50.46     12.56 o 
  -3   3   2     8864.36     9044.33    252.09 o 
  -2   3   2     1082.16     1060.69     39.27 o 
  -1   3   2       22.34       32.50     11.36 o 
   0   3   2    64521.04    61487.91   2077.29 o 
   1   3   2    47531.70    47632.76    864.29 o 
   2   3   2      618.77      633.56     29.24 o 
   3   3   2     2667.98     2618.79     60.50 o 
   4   3   2     7671.21     7565.77    139.05 o 
   5   3   2     3471.04     4010.20     87.95 o 
   6   3   2     6771.87     6817.19    129.41 o 
   7   3   2       69.81       69.16     14.20 o 
   8   3   2      383.60      358.44     33.10 o 
   9   3   2      528.38      564.75     44.65 o 
  10   3   2     2048.69     2083.91     76.16 o 
  11   3   2     1036.00     1168.41     69.78 o 
  12   3   2      223.20      197.37     78.79 o 
  13   3   2      129.05      165.40     61.09 o 
  14   3   2      360.02      335.23     78.51 o 
  15   3   2        0.32      -13.30     53.60 o 
  16   3   2       55.67        8.35     57.25 o 
  17   3   2       34.90      121.71     79.58 o 
 -18   4   2        1.61      -50.22     87.45 o 
 -17   4   2       39.42      141.78    118.62 o 
 -16   4   2        3.66      -39.18     76.19 o 
 -15   4   2       12.89       -2.16     70.35 o 
 -14   4   2      250.16      250.13     69.57 o 
 -13   4   2     1851.13     1776.48    145.14 o 
 -12   4   2      311.65      280.36     64.49 o 
 -11   4   2      147.01       89.85     26.53 o 
 -10   4   2      417.13      312.70     35.43 o 
  -9   4   2        1.07        2.93     13.57 o 
  -8   4   2      183.40      144.19     13.99 o 
  -7   4   2       12.79       18.51     10.57 o 
  -6   4   2     2234.16     2002.37     60.70 o 
  -5   4   2        8.39       11.91      7.81 o 
  -4   4   2     1694.63     1584.94     47.26 o 
  -3   4   2     1627.28     1650.23     64.24 o 
  -2   4   2     1333.12     1306.20     56.11 o 
  -1   4   2     2691.56     2833.13    119.98 o 
   0   4   2       10.89       45.43     36.69 o 
   1   4   2     8254.41     8893.23    191.19 o 
   2   4   2     9196.12     9134.63    220.39 o 
   3   4   2     3788.79     3500.46     85.65 o 
   4   4   2      120.18      117.23     14.33 o 
   5   4   2     2154.33     2482.54     63.51 o 
   6   4   2      102.62       81.44     16.64 o 
   7   4   2      219.68      278.26     21.85 o 
   8   4   2     1154.40     1187.34     43.51 o 
   9   4   2      115.62       82.56     21.43 o 
  10   4   2     2590.74     2602.93     88.55 o 
  11   4   2      199.47      217.47     68.50 o 
  12   4   2       61.57       28.59     45.67 o 
  13   4   2       29.53       36.38     46.85 o 
  14   4   2      291.20      320.98     79.40 o 
  15   4   2      197.09      197.20     81.04 o 
  16   4   2      249.04      353.62    166.67 o 
  17   4   2       67.72       82.90    102.17 o 
 -18   5   2      115.13      125.33    119.70 o 
 -17   5   2       99.60       42.43     82.90 o 
 -16   5   2      340.40      598.73    162.34 o 
 -15   5   2      170.04      332.05    129.88 o 
 -14   5   2      180.81      423.39    133.77 o 
 -13   5   2     1636.88     1392.48    205.42 o 
 -12   5   2     2939.20     3000.91    241.79 o 
 -11   5   2        2.82      -37.47     35.62 o 
 -10   5   2      505.78      448.58     40.63 o 
  -9   5   2        3.82      -12.12     13.01 o 
  -8   5   2      123.49      127.52     20.79 o 
  -7   5   2      433.51      463.92     25.15 o 
  -6   5   2      964.02      898.17     33.78 o 
  -5   5   2     1107.57     1133.29     59.71 o 
  -4   5   2      406.41      370.71     27.74 o 
  -3   5   2      202.13      166.53     15.91 o 
  -2   5   2       19.82       15.43     11.78 o 
  -1   5   2     6088.13     6314.18    151.13 o 
   0   5   2    13609.98    14052.92    310.96 o 
   1   5   2      521.60      510.95     24.56 o 
   2   5   2      570.58      440.57     29.55 o 
   3   5   2      113.31       75.62     16.54 o 
   4   5   2     4148.95     4056.53     93.87 o 
   5   5   2     1554.01     1576.80     49.47 o 
   6   5   2     1149.03     1106.90     39.07 o 
   7   5   2      886.28      873.18     33.76 o 
   8   5   2       54.64       40.57     13.20 o 
   9   5   2      953.92     1073.20     72.60 o 
  10   5   2        8.36        6.63     19.08 o 
  11   5   2      973.68     1056.42     61.97 o 
  12   5   2       76.06       49.53     31.11 o 
  13   5   2        0.30       26.22     74.57 o 
  14   5   2      304.17      249.14    122.73 o 
  15   5   2       20.00      -35.28     85.93 o 
  16   5   2       26.01       87.67    110.83 o 
  17   5   2        1.72      -54.76    104.55 o 
 -17   6   2      124.15       -4.98    100.65 o 
 -16   6   2        6.61       -4.55     83.77 o 
 -15   6   2       25.63       52.38     89.18 o 
 -14   6   2      412.00      590.72    150.22 o 
 -13   6   2      931.82      940.52    175.33 o 
 -12   6   2       51.01       29.58     51.30 o 
 -11   6   2      651.18      652.61     83.87 o 
 -10   6   2       33.87       38.57     23.35 o 
  -9   6   2      172.02      207.07     27.93 o 
  -8   6   2     1047.90     1095.42     54.52 o 
  -7   6   2     2095.32     2338.45     64.13 o 
  -6   6   2      222.21      165.30     29.99 o 
  -5   6   2     7526.70     7912.14    175.86 o 
  -4   6   2      896.35      929.29     39.78 o 
  -3   6   2     2217.56     2066.78     51.91 o 
  -2   6   2     2340.99     2446.56     75.36 o 
  -1   6   2     5208.28     5177.41    130.36 o 
   0   6   2     2967.88     2498.65     73.27 o 
   1   6   2     5938.88     5930.59    132.05 o 
   2   6   2       69.07       63.30     14.42 o 
   3   6   2     3655.60     3980.44     85.19 o 
   4   6   2       43.03       35.39     12.10 o 
   5   6   2      119.38      147.45     21.08 o 
   6   6   2       77.98       51.08     14.30 o 
   7   6   2      140.76      151.25     19.18 o 
   8   6   2      935.71      913.92     39.72 o 
   9   6   2      304.91      312.78     29.81 o 
  10   6   2      151.18      132.68     47.02 o 
  11   6   2      283.69      395.16     56.70 o 
  12   6   2      299.25      376.10     58.31 o 
  13   6   2      181.49      113.42     94.38 o 
  14   6   2       66.39      221.01    119.70 o 
  15   6   2       78.26      107.58    114.07 o 
  16   6   2      102.42      187.24    129.01 o 
 -17   7   2       31.52      -41.13    111.48 o 
 -16   7   2       34.98        5.41    101.09 o 
 -15   7   2      117.06      208.23    116.02 o 
 -14   7   2      519.30      641.37    159.31 o 
 -13   7   2      244.48      348.50    120.57 o 
 -12   7   2      117.44      141.85     43.08 o 
 -11   7   2       81.26      142.92     32.52 o 
 -10   7   2     1657.67     1667.01     86.99 o 
  -9   7   2      343.98      319.67     57.24 o 
  -8   7   2      214.48      207.62     29.35 o 
  -7   7   2        3.74       51.13     22.86 o 
  -6   7   2      477.73      481.73     31.09 o 
  -5   7   2     1520.53     1606.92     95.67 o 
  -4   7   2      450.99      442.52     31.20 o 
  -3   7   2        0.57       -4.95      9.93 o 
  -2   7   2     2060.67     2035.66     58.50 o 
  -1   7   2     2782.94     2824.00     88.14 o 
   0   7   2      845.67      834.80     37.61 o 
   1   7   2      519.72      530.65     44.64 o 
   2   7   2      433.43      427.03     48.71 o 
   3   7   2      291.88      294.89     37.81 o 
   4   7   2      247.09      227.76     23.53 o 
   5   7   2     2103.46     1986.32     70.48 o 
   6   7   2      276.24      315.73     38.12 o 
   7   7   2     1131.14     1092.33     49.26 o 
   8   7   2      893.72      915.43     50.65 o 
   9   7   2      296.48      310.77     33.91 o 
  10   7   2      168.14      171.78     29.90 o 
  11   7   2      446.06      430.98     73.26 o 
  12   7   2        3.48       31.51     39.44 o 
  13   7   2      281.06      270.14    116.89 o 
  14   7   2      104.16       86.58    104.55 o 
  15   7   2        0.49      -48.92     86.58 o 
  16   7   2       13.06      -12.55     98.27 o 
 -16   8   2        2.06      -34.63     97.84 o 
 -15   8   2        3.89      -30.95     92.64 o 
 -14   8   2        1.75       80.96     95.89 o 
 -13   8   2      243.86      218.97     52.71 o 
 -12   8   2        2.27       -7.71     30.95 o 
 -11   8   2      257.01      268.74     65.94 o 
 -10   8   2      295.88      279.61     44.15 o 
  -9   8   2       85.31       69.39     53.59 o 
  -8   8   2     2115.92     2007.23     85.98 o 
  -7   8   2     2209.36     2200.33     67.95 o 
  -6   8   2      645.98      686.19     38.47 o 
  -5   8   2     4318.42     4409.14    116.10 o 
  -4   8   2     1154.06     1236.01     52.47 o 
  -3   8   2     1428.05     1375.66     44.69 o 
  -2   8   2      795.12      818.76     34.38 o 
  -1   8   2      948.82      894.36     47.07 o 
   0   8   2      889.25      858.48     36.77 o 
   1   8   2     3076.49     2727.18     76.67 o 
   2   8   2      218.14      240.77     26.60 o 
   3   8   2      649.12      692.07     37.78 o 
   4   8   2      145.47      135.46     20.45 o 
   5   8   2      741.40      782.31     42.41 o 
   6   8   2      360.99      331.01     33.24 o 
   7   8   2        4.02       19.22     17.58 o 
   8   8   2       41.46       60.82     22.16 o 
   9   8   2        9.49        4.72     19.54 o 
  10   8   2      119.37       61.82     29.02 o 
  11   8   2      188.92      197.77     34.07 o 
  12   8   2      167.93      248.62     56.09 o 
  13   8   2      432.72      705.66    173.17 o 
  14   8   2      104.16       67.54     94.38 o 
  15   8   2       71.14      200.22    128.58 o 
 -15   9   2      116.11       68.62    101.95 o 
 -14   9   2        8.93      -49.14     87.67 o 
 -13   9   2      436.95      529.32     65.44 o 
 -12   9   2      122.79       78.27     36.70 o 
 -11   9   2       14.71       56.94     28.58 o 
 -10   9   2       94.41      115.68     41.76 o 
  -9   9   2      137.92       68.14     30.72 o 
  -8   9   2      482.22      519.09     54.22 o 
  -7   9   2      267.47      278.86     39.74 o 
  -6   9   2        0.92        7.19     16.42 o 
  -5   9   2        1.11        5.80     18.84 o 
  -4   9   2      126.63      102.64     22.38 o 
  -3   9   2      428.53      463.44     29.11 o 
  -2   9   2       29.46       12.05     15.20 o 
  -1   9   2     1174.93     1017.08     50.35 o 
   0   9   2      319.82      334.74     33.13 o 
   1   9   2     1483.09     1487.78     53.48 o 
   2   9   2      514.49      533.60     43.35 o 
   3   9   2     3405.26     3251.43     96.29 o 
   4   9   2       56.85       39.62     17.28 o 
   5   9   2      555.72      603.38     39.92 o 
   6   9   2      128.18       80.77     23.49 o 
   7   9   2       22.53       -8.06     33.87 o 
   8   9   2      116.38       57.11     27.09 o 
   9   9   2      402.83      366.38     46.27 o 
  10   9   2        0.23      -39.36     26.24 o 
  11   9   2       71.24       87.95     35.97 o 
  12   9   2       29.02       17.33     42.53 o 
  13   9   2      374.90      221.44    115.59 o 
  14   9   2        3.50       24.46    100.44 o 
 -15  10   2       15.84       23.16    106.71 o 
 -14  10   2       28.88      -29.33     37.70 o 
 -13  10   2       23.76       67.50     46.00 o 
 -12  10   2        6.33       41.50     47.19 o 
 -11  10   2      165.08      115.51     46.48 o 
 -10  10   2       59.38       67.74     36.13 o 
  -9  10   2       47.42       88.58     36.02 o 
  -8  10   2       78.75       87.96     27.03 o 
  -7  10   2      443.19      447.95     41.33 o 
  -6  10   2       28.58       39.61     19.38 o 
  -5  10   2     1128.40     1134.92     83.56 o 
  -4  10   2      504.47      527.99     45.50 o 
  -3  10   2      379.69      385.60     29.81 o 
  -2  10   2        9.01       22.24     17.04 o 
  -1  10   2     1542.92     1490.00     62.81 o 
   0  10   2      107.97       56.03     26.90 o 
   1  10   2      617.34      538.74     32.95 o 
   2  10   2      274.97      297.25     36.43 o 
   3  10   2       18.22       30.25     19.94 o 
   4  10   2       56.30       81.45     27.94 o 
   5  10   2      311.65      266.68     50.35 o 
   6  10   2       29.30       30.60     19.97 o 
   7  10   2      415.12      405.94     41.72 o 
   8  10   2       38.31        4.83     25.58 o 
   9  10   2      118.79      147.84     35.94 o 
  10  10   2       53.72       50.11     80.85 o 
  11  10   2      290.62      265.65     57.75 o 
  12  10   2        5.32       41.81     37.55 o 
  13  10   2      495.05      477.94    157.15 o 
  14  10   2      112.51       57.58    121.00 o 
 -14  11   2       19.41       61.88     47.21 o 
 -13  11   2      274.19      233.89     61.44 o 
 -12  11   2      106.92       72.29     50.24 o 
 -11  11   2       41.26       43.22     43.80 o 
 -10  11   2      110.40      128.16     50.42 o 
  -9  11   2       27.78       42.90     32.17 o 
  -8  11   2        0.72      -33.79     22.52 o 
  -7  11   2      305.10      432.99     47.90 o 
  -6  11   2       13.57        0.76     23.32 o 
  -5  11   2       15.54        2.08     22.57 o 
  -4  11   2      984.47      960.53     88.98 o 
  -3  11   2      285.35      289.73     27.42 o 
  -2  11   2     2529.85     2629.89     90.30 o 
  -1  11   2       62.87       43.20     20.62 o 
   0  11   2       85.77      125.10     25.44 o 
   1  11   2      242.18      267.04     28.87 o 
   2  11   2      244.79      266.17     42.03 o 
   3  11   2     3103.68     3187.29    121.61 o 
   4  11   2      317.88      316.01     43.74 o 
   5  11   2      337.02      421.32     41.98 o 
   6  11   2      502.71      554.48     66.99 o 
   7  11   2      384.64      385.81     51.41 o 
   8  11   2       19.16       24.18     36.89 o 
   9  11   2      771.35      780.70    189.29 o 
  10  11   2        1.04       36.68     43.07 o 
  11  11   2      196.41      201.93     68.73 o 
  12  11   2       15.42       13.83     41.63 o 
  13  11   2       85.65      102.65     44.40 o 
 -12  12   2        1.14      -12.09     41.53 o 
 -11  12   2       42.92      -19.31     41.60 o 
 -10  12   2        6.10       11.69     50.22 o 
  -9  12   2      328.71      211.93     60.93 o 
  -8  12   2       23.82       16.84     36.24 o 
  -7  12   2      199.40      160.71     41.77 o 
  -6  12   2        3.27        3.98     30.02 o 
  -5  12   2      452.33      333.77     59.49 o 
  -4  12   2      103.91       98.58     30.90 o 
  -3  12   2        3.33       15.77     19.23 o 
  -2  12   2       13.11        9.98     19.58 o 
  -1  12   2       41.81       71.43     22.28 o 
   0  12   2       54.29       46.42     23.78 o 
   1  12   2     1162.47     1085.95     56.20 o 
   2  12   2      361.26      356.29     36.32 o 
   3  12   2      326.19      340.16     38.53 o 
   4  12   2       92.74       29.81     26.51 o 
   5  12   2       28.64       58.17     28.03 o 
   6  12   2        9.33       -3.90     28.11 o 
   7  12   2        6.45       27.43     34.25 o 
   8  12   2        7.24        5.85     38.60 o 
   9  12   2       65.26       31.39     54.98 o 
  10  12   2        4.00       -3.03     51.08 o 
  11  12   2      142.48      103.90     61.04 o 
  12  12   2        2.26        0.22     52.17 o 
 -11  13   2      193.24      241.14     83.55 o 
 -10  13   2        6.39        8.44     59.74 o 
  -9  13   2      145.60      134.63     51.53 o 
  -8  13   2        0.02       20.35     60.07 o 
  -7  13   2       31.82       14.29     33.98 o 
  -6  13   2       97.75       75.24     52.16 o 
  -5  13   2       51.23       74.73     41.62 o 
  -4  13   2       35.46       47.40     43.83 o 
  -3  13   2        0.74      -20.30     30.68 o 
  -2  13   2      263.24      296.94     38.90 o 
  -1  13   2      238.88      138.66     32.45 o 
   0  13   2      211.37      219.84     36.80 o 
   1  13   2       98.69       91.53     27.92 o 
   2  13   2        5.70       15.57     31.09 o 
   3  13   2       54.68       43.92     33.31 o 
   4  13   2        9.53      -10.89     25.83 o 
   5  13   2       82.16      140.56     40.06 o 
   6  13   2       20.85       -2.78     45.20 o 
   7  13   2      666.68      864.18    111.72 o 
   8  13   2       23.28       17.91     37.33 o 
   9  13   2       72.34       38.53     61.04 o 
  10  13   2       11.92      -30.52     55.85 o 
  -9  14   2      146.38      183.14     76.19 o 
  -8  14   2       31.89      -12.82     55.31 o 
  -7  14   2      440.30      603.37     68.68 o 
  -6  14   2       24.20       41.30     38.99 o 
  -5  14   2      377.15      285.19     50.27 o 
  -4  14   2        3.63       66.45     58.01 o 
  -3  14   2      407.59      505.27     72.76 o 
  -2  14   2      132.67      141.70     31.36 o 
  -1  14   2      335.58      342.07     45.45 o 
   0  14   2       83.75      120.45     33.91 o 
   1  14   2      221.85      232.73     33.64 o 
   2  14   2       45.21       41.90    104.12 o 
   3  14   2      297.93      291.78     52.48 o 
   4  14   2      186.71      132.84     71.46 o 
   5  14   2        0.57       21.23     34.95 o 
   6  14   2       70.54       82.10     42.09 o 
   7  14   2       47.77       56.08     40.86 o 
   8  14   2        2.90       52.55     52.02 o 
  -7  15   2        0.54      -32.93     42.32 o 
  -6  15   2        1.45       23.00     39.52 o 
  -5  15   2       42.97       80.29     52.71 o 
  -4  15   2        5.34        8.01     54.98 o 
  -3  15   2        6.10       36.38     45.56 o 
  -2  15   2       11.06       25.26     27.91 o 
  -1  15   2      222.46      227.93     40.09 o 
   0  15   2        5.64        8.35     28.37 o 
   1  15   2      231.29      192.00     64.94 o 
   2  15   2      142.61      100.44     60.61 o 
   3  15   2      115.33       94.16     64.94 o 
   4  15   2      341.33      382.89     84.70 o 
   5  15   2      253.14      198.26     73.60 o 
   6  15   2      140.91      148.22     59.04 o 
  -4  16   2       45.31      -53.28     45.25 o 
  -3  16   2      286.88      421.23     86.15 o 
  -2  16   2      167.45       65.15     54.11 o 
  -1  16   2      129.35      182.80     54.11 o 
   0  16   2       41.15       62.02     30.74 o 
   1  16   2      159.48      119.49     62.34 o 
   2  16   2        0.16      -30.95     50.65 o 
   3  16   2       30.72       11.26     59.53 o 
 -19   0   3      278.28      265.38    141.78 o 
 -17   0   3      341.72      476.64    147.84 o 
 -15   0   3      924.54      968.01    173.60 o 
 -13   0   3     1353.38     1387.72    185.29 o 
 -11   0   3     5411.20     5289.18    346.98 o 
  -9   0   3     2874.86     3202.37    107.79 o 
  -7   0   3      607.27      579.39     27.67 o 
  -5   0   3     1226.28     1161.72     44.04 o 
  -3   0   3    14526.95    13381.96    541.06 o 
  -1   0   3    15506.73    15539.58    403.87 o 
   1   0   3    14297.58    12986.63    415.78 o 
   3   0   3    20933.07    22035.78   1034.46 o 
   5   0   3    34644.51    34842.18   1100.08 o 
   7   0   3     5774.66     6033.00    251.74 o 
   9   0   3      331.89      400.48     42.88 o 
  11   0   3       46.75       34.31     35.72 o 
  13   0   3       41.48       70.35     78.14 o 
  15   0   3      164.15      400.67    131.39 o 
  17   0   3       21.37       16.67     94.16 o 
 -19   1   3        7.35       18.04     71.16 o 
 -18   1   3       42.58       17.54     69.03 o 
 -17   1   3       19.98       37.87     62.00 o 
 -16   1   3      126.35       48.97     58.83 o 
 -15   1   3       30.07       25.41     52.36 o 
 -14   1   3       61.84       48.03     48.04 o 
 -13   1   3     1532.45     1792.22    145.07 o 
 -12   1   3      576.41      491.29     76.84 o 
 -11   1   3     1378.18     1215.11    148.38 o 
 -10   1   3       77.54      112.09     23.84 o 
  -9   1   3     5314.21     5133.41     98.70 o 
  -8   1   3      460.24      501.66     21.09 o 
  -7   1   3      499.62      428.82     25.41 o 
  -6   1   3      122.15      107.77      8.87 o 
  -5   1   3    12569.67    12554.86    590.93 o 
  -4   1   3      359.38      430.93     49.19 o 
  -3   1   3    25781.51    26783.78    527.01 o 
  -2   1   3      607.90      547.83     19.84 o 
  -1   1   3    14643.87    15356.43    341.25 o 
   0   1   3      408.64      432.45     33.49 o 
   1   1   3    17527.34    16956.94    379.79 o 
   2   1   3     6274.78     6754.41    201.14 o 
   3   1   3     1823.87     1970.71     86.08 o 
   4   1   3     3127.40     2839.16     83.34 o 
   5   1   3     2415.88     2381.71     68.79 o 
   6   1   3     4621.93     5605.27    136.55 o 
   7   1   3      221.80      187.36     22.05 o 
   8   1   3     1118.03     1183.14     52.55 o 
   9   1   3      257.08      249.73     28.22 o 
  10   1   3        5.91       -1.12     14.52 o 
  11   1   3      495.49      479.45     41.10 o 
  12   1   3       21.57       28.78     43.35 o 
  13   1   3      162.43      197.75     65.34 o 
  14   1   3      146.54       68.76     56.55 o 
  15   1   3      289.76      521.77    103.82 o 
  16   1   3       31.35       -8.73     52.97 o 
  17   1   3       94.42       49.30     71.92 o 
 -18   2   3      118.03      135.55     74.17 o 
 -17   2   3      256.02      250.57     84.74 o 
 -16   2   3        6.91       76.67     61.06 o 
 -15   2   3      207.21      157.78     84.96 o 
 -14   2   3       59.72       78.93     51.52 o 
 -13   2   3      435.58      510.55    140.37 o 
 -12   2   3       53.98        4.72     38.33 o 
 -11   2   3      403.07      452.68     56.41 o 
 -10   2   3      356.18      315.58     30.24 o 
  -9   2   3        1.32       -7.75     10.37 o 
  -8   2   3       31.62       21.04     10.49 o 
  -7   2   3       21.11       15.97     10.15 o 
  -6   2   3      323.16      346.75     19.50 o 
  -5   2   3     1567.36     1617.02     43.56 o 
  -4   2   3     3192.72     3332.17     87.02 o 
  -3   2   3      756.78      630.06     40.19 o 
  -2   2   3     3931.31     4114.74     91.91 o 
  -1   2   3     2526.40     3095.12     65.88 o 
   0   2   3      410.61      507.89     18.09 o 
   1   2   3    15827.16    16333.17    333.13 o 
   2   2   3    17318.10    17622.14    359.24 o 
   3   2   3    17776.40    17109.31    351.17 o 
   4   2   3     4497.16     4099.34    101.31 o 
   5   2   3    16308.31    16504.43    289.62 o 
   6   2   3     1077.71     1098.92     47.35 o 
   7   2   3    10176.43    10633.35    238.85 o 
   8   2   3       85.55       64.20     17.84 o 
   9   2   3     1226.82     1378.42     60.39 o 
  10   2   3       74.35       35.31     25.15 o 
  11   2   3        1.26        3.64     20.07 o 
  12   2   3      150.92      121.74     55.42 o 
  13   2   3       23.38       -0.11     42.59 o 
  14   2   3        0.42        9.35     50.95 o 
  15   2   3        8.40      -33.21     51.24 o 
  16   2   3       23.03       51.68     94.38 o 
  17   2   3        4.87       48.31     70.48 o 
 -18   3   3       30.25       38.51     72.82 o 
 -17   3   3        6.32      -30.63     60.15 o 
 -16   3   3        1.61       56.99     61.53 o 
 -15   3   3       32.34       -3.91     45.85 o 
 -14   3   3       29.62      -31.58     42.25 o 
 -13   3   3     1368.50     1524.24    134.77 o 
 -12   3   3     1037.64     1039.68    142.21 o 
 -11   3   3      431.69      544.50     54.56 o 
 -10   3   3      406.65      395.52     45.38 o 
  -9   3   3     1612.12     1625.90     49.62 o 
  -8   3   3      738.21      859.23     33.66 o 
  -7   3   3      813.49      888.85     37.94 o 
  -6   3   3       85.27      103.18     13.07 o 
  -5   3   3     1813.38     1606.35     43.88 o 
  -4   3   3        8.28       17.67     10.51 o 
  -3   3   3    13742.12    13328.38    311.54 o 
  -2   3   3      466.81      434.59     41.52 o 
  -1   3   3    10703.17    10673.46    226.68 o 
   0   3   3    67816.91    66910.78   1206.54 o 
   1   3   3      938.76      954.63     34.68 o 
   2   3   3      357.68      237.10     21.61 o 
   3   3   3       71.23       38.42     16.92 o 
   4   3   3     6226.82     6719.60    136.19 o 
   5   3   3      702.98      678.89     29.48 o 
   6   3   3     7045.70     7368.63    146.72 o 
   7   3   3     3438.16     3253.75     85.10 o 
   8   3   3     1223.30     1060.57     53.19 o 
   9   3   3     1959.72     1935.87     94.90 o 
  10   3   3      216.34      171.78     31.78 o 
  11   3   3      537.49      547.51     52.19 o 
  12   3   3       40.26       -1.31     41.21 o 
  13   3   3      692.98      685.35    127.82 o 
  14   3   3      217.71      238.47    122.41 o 
  15   3   3      303.88      340.93     85.98 o 
  16   3   3       47.16       32.21    116.46 o 
  17   3   3       99.77       34.39     88.10 o 
 -18   4   3       70.58      155.20    117.10 o 
 -17   4   3      223.79      235.07    129.44 o 
 -16   4   3       42.41      -38.10     77.06 o 
 -15   4   3        3.81      -56.06     59.96 o 
 -14   4   3      232.14      300.77     85.83 o 
 -13   4   3     2295.99     2462.03    168.21 o 
 -12   4   3       23.93       20.92     43.67 o 
 -11   4   3       24.84       57.87     30.66 o 
 -10   4   3      198.77      174.04     22.72 o 
  -9   4   3        0.30        1.84     12.35 o 
  -8   4   3     1522.18     1644.42     40.85 o 
  -7   4   3      368.52      428.30     19.98 o 
  -6   4   3        4.66        8.14      8.12 o 
  -5   4   3        7.82       14.17      9.30 o 
  -4   4   3      349.80      386.62     24.69 o 
  -3   4   3      424.97      520.57     25.38 o 
  -2   4   3     3177.79     3097.13     83.57 o 
  -1   4   3      400.80      412.86     37.94 o 
   0   4   3    18995.54    19472.66    442.14 o 
   1   4   3    20955.07    20194.66    410.81 o 
   2   4   3      567.01      468.47     27.30 o 
   3   4   3    10693.38    10937.94    211.04 o 
   4   4   3     4341.17     4442.58     99.14 o 
   5   4   3     7236.28     7549.48    143.91 o 
   6   4   3       65.09       64.52     12.01 o 
   7   4   3     5753.69     5676.99    108.40 o 
   8   4   3     1158.75     1264.74     43.78 o 
   9   4   3     1133.53     1087.75     51.75 o 
  10   4   3      673.04      622.02     46.63 o 
  11   4   3     1442.02     1243.03     76.28 o 
  12   4   3       20.47        6.14     27.48 o 
  13   4   3       56.63       26.50     51.47 o 
  14   4   3        1.70       -5.07     52.10 o 
  15   4   3        0.39      -17.14     41.71 o 
  16   4   3        2.33      -20.47     47.53 o 
  17   4   3       63.74      -46.11     83.55 o 
 -18   5   3       30.46       34.42     93.08 o 
 -17   5   3      105.93      192.00    117.10 o 
 -16   5   3      182.12      174.25    104.98 o 
 -15   5   3      207.17       43.08     83.99 o 
 -14   5   3        0.31      -38.96     73.16 o 
 -13   5   3      928.04      809.34    159.96 o 
 -12   5   3     2850.91     2971.95    491.80 o 
 -11   5   3      207.11      228.79     30.76 o 
 -10   5   3     1155.22     1180.87    118.69 o 
  -9   5   3      203.98      234.80     24.24 o 
  -8   5   3       32.19        7.90     10.76 o 
  -7   5   3       11.86       -9.62      9.39 o 
  -6   5   3    11877.33    12319.33    236.85 o 
  -5   5   3      329.11      466.23     31.86 o 
  -4   5   3     1515.96     1525.38     57.95 o 
  -3   5   3      910.23      775.80     38.36 o 
  -2   5   3     2347.86     2297.50     72.45 o 
  -1   5   3     3958.04     4341.98    176.21 o 
   0   5   3      592.78      579.07     27.35 o 
   1   5   3      625.33      543.11     21.53 o 
   2   5   3     1840.91     1994.09     60.40 o 
   3   5   3       65.95       32.28     15.16 o 
   4   5   3      240.53      254.42     32.41 o 
   5   5   3       15.93       19.75     10.69 o 
   6   5   3      245.83      239.72     20.48 o 
   7   5   3     2109.74     2309.64     61.39 o 
   8   5   3       24.95       26.45     12.99 o 
   9   5   3     2159.16     2200.97     79.01 o 
  10   5   3      526.45      535.30     45.85 o 
  11   5   3      210.09      248.57     36.96 o 
  12   5   3       12.71       93.26     31.47 o 
  13   5   3      929.74      895.21    107.64 o 
  14   5   3      487.91      443.96    143.30 o 
  15   5   3      347.11      313.00    126.41 o 
  16   5   3       81.55       22.30    116.24 o 
 -17   6   3       46.70       68.40    109.74 o 
 -16   6   3      192.45      508.25    153.69 o 
 -15   6   3        1.11      -58.66     79.44 o 
 -14   6   3      360.87      190.05    108.66 o 
 -13   6   3       56.70       53.90     83.99 o 
 -12   6   3        4.15       20.73     22.14 o 
 -11   6   3      947.93     1001.58     62.78 o 
 -10   6   3      112.91       99.23     43.95 o 
  -9   6   3        0.74        3.62     21.87 o 
  -8   6   3      143.06      172.13     43.09 o 
  -7   6   3      271.32      272.07     22.54 o 
  -6   6   3     1649.37     1741.78     57.47 o 
  -5   6   3        0.96       -8.21     11.89 o 
  -4   6   3       17.61       33.76     13.12 o 
  -3   6   3      908.13      754.19     29.84 o 
  -2   6   3      793.59      909.75     81.08 o 
  -1   6   3      262.56      275.82     23.91 o 
   0   6   3     9412.85     8803.05    186.72 o 
   1   6   3     9019.37     8854.12    147.60 o 
   2   6   3     1397.33     1298.25     44.53 o 
   3   6   3      457.34      431.57     36.86 o 
   4   6   3     2808.40     2990.17     88.99 o 
   5   6   3      740.68      738.97     34.34 o 
   6   6   3      993.76      990.72     40.55 o 
   7   6   3      713.39      730.58     36.25 o 
   8   6   3      306.11      291.25     39.76 o 
   9   6   3        1.24        9.18     15.49 o 
  10   6   3      778.39      792.35     61.50 o 
  11   6   3      189.91      243.34     49.70 o 
  12   6   3        8.10       11.21     37.25 o 
  13   6   3      178.99        6.06     82.47 o 
  14   6   3       29.06      125.33     95.68 o 
  15   6   3        0.01      -34.85     98.27 o 
  16   6   3       17.51       43.72    105.42 o 
 -17   7   3        3.70      163.21    127.49 o 
 -16   7   3       33.81       49.79    104.12 o 
 -15   7   3       12.57        4.55     84.85 o 
 -14   7   3       41.23       94.16     82.25 o 
 -13   7   3       71.41      113.42     91.13 o 
 -12   7   3      749.23      819.56     61.10 o 
 -11   7   3        0.92       24.32     25.96 o 
 -10   7   3      219.73      237.43     49.89 o 
  -9   7   3      473.68      418.17     48.17 o 
  -8   7   3      203.55      172.50     24.01 o 
  -7   7   3      808.83      870.51     40.38 o 
  -6   7   3     5174.36     5794.13    139.96 o 
  -5   7   3      648.50      626.17     36.87 o 
  -4   7   3     5391.89     5575.90    115.52 o 
  -3   7   3     2463.37     2300.19     58.99 o 
  -2   7   3     8700.35     9278.80    199.00 o 
  -1   7   3     2179.06     2162.72    106.85 o 
   0   7   3       62.49       17.04     13.00 o 
   1   7   3      214.67      208.67     17.85 o 
   2   7   3     1452.13     1401.72     48.91 o 
   3   7   3      793.47      699.59     33.72 o 
   4   7   3        1.51       15.36     12.19 o 
   5   7   3       14.49        6.85     12.88 o 
   6   7   3     1331.18     1219.02     47.09 o 
   7   7   3       58.54       20.67     17.31 o 
   8   7   3      200.69      169.99     27.27 o 
   9   7   3       11.55       20.61     19.58 o 
  10   7   3      105.95       97.00     37.74 o 
  11   7   3      174.66      276.19     53.97 o 
  12   7   3        5.95        5.78     40.07 o 
  13   7   3       25.74      -92.86     78.14 o 
  14   7   3       44.52      -92.43     83.77 o 
  15   7   3        0.92      -52.38     88.96 o 
 -16   8   3      198.35      317.55    151.31 o 
 -15   8   3        0.32      146.98    112.56 o 
 -14   8   3      288.61      462.79    145.68 o 
 -13   8   3       24.20        9.85     33.22 o 
 -12   8   3      188.57      256.69     61.64 o 
 -11   8   3      179.22      110.52     34.10 o 
 -10   8   3       39.32       31.95     44.20 o 
  -9   8   3       16.53       58.64     27.26 o 
  -8   8   3      213.92      268.57     30.34 o 
  -7   8   3      434.52      458.77     36.90 o 
  -6   8   3       24.09       23.98     18.11 o 
  -5   8   3      864.63      954.55     51.67 o 
  -4   8   3        8.46        5.58     11.96 o 
  -3   8   3      267.93      281.35     26.00 o 
  -2   8   3       14.31       15.21     12.40 o 
  -1   8   3      162.52      153.89     32.52 o 
   0   8   3     1706.41     1454.01     47.54 o 
   1   8   3     1206.44     1236.41     45.62 o 
   2   8   3     2772.24     2846.05     77.03 o 
   3   8   3      888.72      911.96     43.14 o 
   4   8   3      843.73      763.86     41.27 o 
   5   8   3     1212.78     1306.41     50.18 o 
   6   8   3       82.36       61.55     17.65 o 
   7   8   3      307.90      292.47     30.94 o 
   8   8   3      235.70      193.89     29.81 o 
   9   8   3       18.41        6.38     24.30 o 
  10   8   3       44.61        1.11     24.24 o 
  11   8   3        2.40       21.65     22.37 o 
  12   8   3        7.49      -46.13     39.56 o 
  13   8   3        0.36      -22.30     84.64 o 
  14   8   3       56.35      -26.41    102.17 o 
  15   8   3       69.60      116.24    124.90 o 
 -16   9   3       40.43      186.16    123.17 o 
 -15   9   3       31.33       27.06     96.11 o 
 -14   9   3      124.56       34.41     34.73 o 
 -13   9   3       17.29       55.23     37.60 o 
 -12   9   3      412.97      344.05     77.57 o 
 -11   9   3        4.83      -14.87     27.07 o 
 -10   9   3       15.74       24.76     29.27 o 
  -9   9   3      590.59      596.16     84.34 o 
  -8   9   3      858.36      979.84     70.96 o 
  -7   9   3     1227.79     1244.41     59.41 o 
  -6   9   3     2806.51     3094.95     94.76 o 
  -5   9   3      368.58      428.52     36.61 o 
  -4   9   3     3556.64     3504.94    112.29 o 
  -3   9   3        7.93       13.87     14.59 o 
  -2   9   3     3988.76     3976.93    113.75 o 
  -1   9   3      122.58       47.48     28.03 o 
   0   9   3      366.07      374.25     35.30 o 
   1   9   3      455.54      408.50     31.79 o 
   2   9   3      813.38      790.66     47.35 o 
   3   9   3       83.16       69.00     21.51 o 
   4   9   3      687.13      729.80     69.57 o 
   5   9   3      628.68      665.78     68.23 o 
   6   9   3     1568.45     1482.33     61.64 o 
   7   9   3     1294.26     1191.09     71.33 o 
   8   9   3        7.58      -21.83     21.30 o 
   9   9   3      134.02      122.33     32.94 o 
  10   9   3      306.06      263.37     46.52 o 
  11   9   3        2.64        7.22     52.27 o 
  12   9   3      319.23      498.51    148.92 o 
  13   9   3      142.24      324.04    134.64 o 
  14   9   3      133.31      229.66    140.05 o 
 -15  10   3        2.83      -34.63    104.33 o 
 -14  10   3      180.12      220.18    136.04 o 
 -13  10   3        3.57        8.61     39.56 o 
 -12  10   3      339.26      298.49     78.47 o 
 -11  10   3        0.92       55.84     41.51 o 
 -10  10   3       10.72       23.93     45.12 o 
  -9  10   3       34.33       57.36     28.48 o 
  -8  10   3       42.01       18.32     21.75 o 
  -7  10   3      262.95      230.43     32.10 o 
  -6  10   3       49.01       31.32     21.45 o 
  -5  10   3        0.41       -7.71     18.29 o 
  -4  10   3      967.96      959.72     41.51 o 
  -3  10   3        3.21        4.71     16.21 o 
  -2  10   3      351.71      334.18     33.41 o 
  -1  10   3       55.60       89.67     22.90 o 
   0  10   3      100.45      107.76     24.65 o 
   1  10   3        0.27       -4.18     13.98 o 
   2  10   3     2475.69     2464.76    125.86 o 
   3  10   3      240.26      279.00     33.53 o 
   4  10   3     2727.53     2914.36    179.74 o 
   5  10   3       48.96       47.75     23.19 o 
   6  10   3      925.11      924.26     53.40 o 
   7  10   3       22.82       26.00     27.43 o 
   8  10   3      635.93      836.84     66.01 o 
   9  10   3       33.96       -2.47     30.18 o 
  10  10   3      308.75      254.65    109.31 o 
  11  10   3        0.72       16.64     39.05 o 
  12  10   3       50.29        6.37     36.03 o 
  13  10   3       71.15       89.61    111.69 o 
 -14  11   3      101.39       77.16     51.25 o 
 -13  11   3        0.44        5.74     42.01 o 
 -12  11   3      194.47      303.65     64.94 o 
 -11  11   3        9.95       50.42     43.30 o 
 -10  11   3      143.51      160.29     53.94 o 
  -9  11   3       64.18       83.82     35.74 o 
  -8  11   3      582.20      618.38     86.29 o 
  -7  11   3        0.65        2.30     25.88 o 
  -6  11   3     1285.97     1447.71     87.85 o 
  -5  11   3      206.06      192.34     34.14 o 
  -4  11   3      157.67      182.04     32.33 o 
  -3  11   3       38.02       50.44     20.94 o 
  -2  11   3       66.11       37.67     21.23 o 
  -1  11   3      285.62      322.81     42.97 o 
   0  11   3       14.72       -2.40     19.01 o 
   1  11   3      851.47      843.46     38.95 o 
   2  11   3       37.63       51.69     23.68 o 
   3  11   3      121.93      168.31     30.40 o 
   4  11   3      226.87      148.88     46.93 o 
   5  11   3        7.36       11.42     22.12 o 
   6  11   3       19.11       33.66     27.64 o 
   7  11   3       12.77       25.66     30.37 o 
   8  11   3       10.93      -28.06     32.42 o 
   9  11   3        9.37        6.59     40.00 o 
  10  11   3      237.47      180.01     57.07 o 
  11  11   3       61.51       85.53     46.40 o 
  12  11   3      412.87      550.07     74.98 o 
 -13  12   3      147.66      120.90     56.76 o 
 -12  12   3      107.39       66.34     83.34 o 
 -11  12   3        3.79        0.98     42.30 o 
 -10  12   3        1.23       11.69     50.87 o 
  -9  12   3        0.03        3.32     41.04 o 
  -8  12   3       21.76       40.05     40.99 o 
  -7  12   3       34.72       46.00     33.41 o 
  -6  12   3       17.71       30.63     35.36 o 
  -5  12   3       18.22       15.36     35.14 o 
  -4  12   3      639.75      779.09     63.69 o 
  -3  12   3      151.56      104.69     25.17 o 
  -2  12   3       62.31       16.15     23.78 o 
  -1  12   3      591.25      614.30     43.38 o 
   0  12   3       80.67      120.30     26.21 o 
   1  12   3      326.36      299.01     44.99 o 
   2  12   3     1190.31     1130.46     60.15 o 
   3  12   3        3.80        2.95     23.82 o 
   4  12   3      556.49      596.77     55.10 o 
   5  12   3      101.90      106.22     33.16 o 
   6  12   3      385.36      443.99     66.79 o 
   7  12   3        8.66       54.81     34.77 o 
   8  12   3      341.90      245.04     58.77 o 
   9  12   3        0.48       21.65     50.65 o 
  10  12   3      127.12      198.06     71.65 o 
  11  12   3        4.52      -68.18     48.05 o 
 -11  13   3       16.59       81.39     64.94 o 
 -10  13   3       77.83       76.59     66.78 o 
  -9  13   3       39.22      152.73     53.11 o 
  -8  13   3      334.26      310.91     63.83 o 
  -7  13   3       17.28       44.07     34.87 o 
  -6  13   3      519.11      590.49     63.84 o 
  -5  13   3        5.74       11.66     37.29 o 
  -4  13   3      609.54      671.88     79.42 o 
  -3  13   3        8.77       20.63     23.69 o 
  -2  13   3      164.02      159.58     36.09 o 
  -1  13   3      105.27       94.37     28.94 o 
   0  13   3       13.88       31.45     25.71 o 
   1  13   3      460.14      528.54     40.80 o 
   2  13   3       34.54       29.46     32.76 o 
   3  13   3      407.07      477.12     47.94 o 
   4  13   3        0.05       -8.05     27.91 o 
   5  13   3      142.42      130.03     41.61 o 
   6  13   3      227.88      263.96     52.03 o 
   7  13   3       20.97       46.20     36.71 o 
   8  13   3       73.72      136.82     53.88 o 
   9  13   3       15.23      -20.56     58.01 o 
  10  13   3       71.08        0.22     51.73 o 
 -10  14   3      187.33      281.29     68.39 o 
  -9  14   3        4.56       54.94     49.65 o 
  -8  14   3       51.71      133.46     51.36 o 
  -7  14   3       17.13       38.31     60.61 o 
  -6  14   3      117.46       75.34     49.49 o 
  -5  14   3        7.02       74.68     57.58 o 
  -4  14   3       82.08      162.78     64.29 o 
  -3  14   3       30.09       71.12     26.97 o 
  -2  14   3      214.27      172.47     34.60 o 
  -1  14   3       30.47       -1.06     39.07 o 
   0  14   3      332.21      327.58     39.70 o 
   1  14   3      150.22      156.50     49.16 o 
   2  14   3       40.12       52.48     43.41 o 
   3  14   3      240.86      311.24     47.73 o 
   4  14   3        2.24       30.97     32.48 o 
   5  14   3       34.20       43.55     37.56 o 
   6  14   3      230.99      256.68     53.18 o 
   7  14   3      110.73      160.85     93.92 o 
   8  14   3      261.57      506.46     83.33 o 
  -7  15   3       70.48       31.12     47.76 o 
  -6  15   3      134.97      142.20     47.57 o 
  -5  15   3       44.06      -18.40     53.90 o 
  -4  15   3      206.07      288.97     77.28 o 
  -3  15   3       71.20       91.71     46.85 o 
  -2  15   3       31.50       29.07     29.18 o 
  -1  15   3       32.28       94.55     51.73 o 
   0  15   3       35.55       96.91     30.95 o 
   1  15   3       22.33       -8.87     48.49 o 
   2  15   3        4.62      -21.86     53.47 o 
   3  15   3       71.13      100.87     67.10 o 
   4  15   3      117.83       90.96     48.20 o 
   5  15   3        6.34       -2.78     40.61 o 
   6  15   3        1.55       74.07     86.58 o 
  -3  16   3        1.88      -23.38     46.97 o 
  -2  16   3      149.98      157.60     45.46 o 
  -1  16   3       31.78       70.31     33.37 o 
   0  16   3      144.60       83.77     54.76 o 
   1  16   3        2.90      -54.11     46.54 o 
   2  16   3        6.36       32.90     61.91 o 
 -18   0   4      160.64      125.11    105.85 o 
 -16   0   4      497.56      504.57    142.86 o 
 -14   0   4      384.31      259.53     98.49 o 
 -12   0   4    10112.39     9604.09    556.73 o 
 -10   0   4     3788.38     4204.63    170.14 o 
  -8   0   4     1530.87     1481.48     55.05 o 
  -6   0   4      206.98      267.05     21.01 o 
  -4   0   4     8143.41     8219.07    215.88 o 
  -2   0   4       14.01      -12.88      8.59 o 
   0   0   4    14979.19    15611.73    412.46 o 
   2   0   4      501.73      591.22     43.72 o 
   4   0   4     1998.65     2141.66    187.89 o 
   6   0   4    10073.10    11089.88    388.81 o 
   8   0   4      137.38       69.50     28.87 o 
  10   0   4      122.10       73.88     39.91 o 
  12   0   4      592.92      529.03    127.71 o 
  14   0   4     1087.41     1014.11    184.86 o 
  16   0   4       64.78      -19.48     71.43 o 
 -19   1   4       17.33       32.53     73.57 o 
 -18   1   4      560.60      788.92    133.14 o 
 -17   1   4       23.36       57.41     63.73 o 
 -16   1   4      132.29      203.60     71.37 o 
 -15   1   4        0.32       30.91     45.45 o 
 -14   1   4       58.02       45.23     60.83 o 
 -13   1   4      302.34      326.83    114.83 o 
 -12   1   4      252.57      252.14     59.25 o 
 -11   1   4      256.57      259.64     55.77 o 
 -10   1   4      284.27      451.07     76.27 o 
  -9   1   4      445.88      451.20     38.43 o 
  -8   1   4      826.04      895.10     40.83 o 
  -7   1   4        9.07       12.03      8.03 o 
  -6   1   4      309.08      342.42     27.68 o 
  -5   1   4     2134.29     2233.30     62.55 o 
  -4   1   4      295.83      274.04     10.18 o 
  -3   1   4    12379.95    12670.70    250.13 o 
  -2   1   4    47018.49    44764.71    879.97 o 
  -1   1   4    16701.14    16680.40    371.62 o 
   0   1   4     2100.62     2117.84     86.70 o 
   1   1   4     2903.12     2856.79     79.41 o 
   2   1   4       80.51      226.03     23.04 o 
   3   1   4     8716.43     8445.14    290.88 o 
   4   1   4     2391.97     2237.40     66.59 o 
   5   1   4     1530.43     1428.94     58.73 o 
   6   1   4     1931.98     2047.53     73.68 o 
   7   1   4        0.09        1.34     12.54 o 
   8   1   4       80.63       81.46     19.95 o 
   9   1   4        6.93       33.59     18.06 o 
  10   1   4       12.63       36.24     21.05 o 
  11   1   4       79.10       73.53     25.04 o 
  12   1   4       22.91       14.81     42.30 o 
  13   1   4       14.87       -4.88     47.85 o 
  14   1   4      184.98      198.12     69.08 o 
  15   1   4        0.19        9.25     56.70 o 
  16   1   4      119.22       33.80     80.20 o 
  17   1   4        0.01       29.10     72.59 o 
 -19   2   4        2.29       52.03     78.34 o 
 -18   2   4       82.11       86.88     72.69 o 
 -17   2   4       34.47      -28.40     57.91 o 
 -16   2   4       25.78       -5.92     53.90 o 
 -15   2   4       49.70      118.29     64.94 o 
 -14   2   4      245.84      268.80     70.64 o 
 -13   2   4      365.60      273.84     65.26 o 
 -12   2   4     4290.08     4397.38    222.14 o 
 -11   2   4     1004.93      948.19     65.69 o 
 -10   2   4     3997.48     3872.44    153.88 o 
  -9   2   4      529.35      602.25     31.07 o 
  -8   2   4     6644.53     6485.65    140.83 o 
  -7   2   4      107.56       89.80     15.82 o 
  -6   2   4     3479.94     3432.32     79.88 o 
  -5   2   4      582.50      497.36     16.83 o 
  -4   2   4     1225.01     1272.04     52.73 o 
  -3   2   4      386.82      384.51     32.63 o 
  -2   2   4      251.25      328.28     21.68 o 
  -1   2   4      517.64      451.37     29.59 o 
   0   2   4      430.25      513.21     34.83 o 
   1   2   4     1223.80     1228.60     43.46 o 
   2   2   4     1014.51     1228.83     46.20 o 
   3   2   4      618.25      529.99     23.22 o 
   4   2   4     7098.82     7354.79    143.39 o 
   5   2   4    14444.00    15734.99    285.08 o 
   6   2   4     1373.03     1555.41     57.96 o 
   7   2   4       10.31        2.45     13.75 o 
   8   2   4     1430.40     1383.90     66.09 o 
   9   2   4      256.43      260.94     30.82 o 
  10   2   4     1563.76     1503.11     68.59 o 
  11   2   4        6.67      -22.19     18.82 o 
  12   2   4       98.64      119.43     55.68 o 
  13   2   4      102.12       83.36     60.73 o 
  14   2   4      745.93     1003.22    133.36 o 
  15   2   4        3.54      -19.81     64.18 o 
  16   2   4      106.70      -30.00     65.16 o 
  17   2   4       36.43       16.56     72.11 o 
 -18   3   4      204.85        5.41    104.12 o 
 -17   3   4      114.06       46.84     67.64 o 
 -16   3   4      258.25      171.61     75.26 o 
 -15   3   4      469.79      485.45    145.03 o 
 -14   3   4      514.48      506.45     87.85 o 
 -13   3   4      471.32      672.85     93.90 o 
 -12   3   4      350.69      271.28    117.75 o 
 -11   3   4       28.33      -19.84     24.24 o 
 -10   3   4      627.61      748.62     76.10 o 
  -9   3   4      501.57      483.21     31.36 o 
  -8   3   4     2738.04     2990.03     76.40 o 
  -7   3   4     1532.37     1562.70     51.04 o 
  -6   3   4      809.25      840.11     28.66 o 
  -5   3   4     1747.84     1716.75     52.18 o 
  -4   3   4     2685.61     2413.92     70.58 o 
  -3   3   4      344.44      384.34     22.38 o 
  -2   3   4     4760.30     4810.55    109.07 o 
  -1   3   4     4285.64     4431.70    103.07 o 
   0   3   4      554.65      371.74     22.03 o 
   1   3   4        1.57       18.98     11.09 o 
   2   3   4       20.80       23.39      9.63 o 
   3   3   4     1936.72     2059.60     54.32 o 
   4   3   4    13437.35    13818.20    244.14 o 
   5   3   4     1542.12     1651.10     44.65 o 
   6   3   4    15188.66    16138.14    272.26 o 
   7   3   4       74.61       74.51     15.83 o 
   8   3   4     5703.88     5994.61    141.15 o 
   9   3   4        2.87       14.71     18.77 o 
  10   3   4        0.80        3.64     24.20 o 
  11   3   4        9.04        4.24     23.71 o 
  12   3   4       35.35       -5.50     32.73 o 
  13   3   4       83.99       22.35     51.22 o 
  14   3   4       56.05      -32.81     50.15 o 
  15   3   4       27.00        1.01     53.32 o 
  16   3   4      107.80      106.09     82.91 o 
  17   3   4       19.88       -9.60     55.81 o 
 -18   4   4       41.80        6.93     90.91 o 
 -17   4   4        8.81       52.60     96.11 o 
 -16   4   4       94.32       25.98     83.12 o 
 -15   4   4        5.33       39.83     80.52 o 
 -14   4   4     1155.77     1101.44    123.64 o 
 -13   4   4      393.14      356.38    341.03 o 
 -12   4   4     3155.74     3347.95    184.59 o 
 -11   4   4      876.36      786.39     64.56 o 
 -10   4   4     3451.83     3343.40    102.67 o 
  -9   4   4     1675.06     1638.99     64.05 o 
  -8   4   4     1183.33     1167.64     42.88 o 
  -7   4   4       56.15       48.98      9.87 o 
  -6   4   4       69.40       33.11     10.32 o 
  -5   4   4      203.76      202.74     17.31 o 
  -4   4   4     1497.70     1562.10     38.12 o 
  -3   4   4      636.95      719.54     31.60 o 
  -2   4   4      104.63      127.03     14.35 o 
  -1   4   4     3459.86     3719.90     87.93 o 
   0   4   4      864.92      846.75     29.01 o 
   1   4   4     7862.78     8252.51    182.17 o 
   2   4   4      283.39      300.24     23.70 o 
   3   4   4      400.85      402.10     27.02 o 
   4   4   4      174.08      159.50     16.29 o 
   5   4   4     2057.68     2052.45     53.59 o 
   6   4   4     2134.06     2180.15     56.88 o 
   7   4   4     1955.85     1779.48     56.56 o 
   8   4   4     4684.24     4992.33    114.37 o 
   9   4   4      365.49      355.24     33.71 o 
  10   4   4     2586.43     2753.89     87.52 o 
  11   4   4      105.16      122.16     29.55 o 
  12   4   4       44.27       70.86     32.95 o 
  13   4   4        6.37       49.75     43.21 o 
  14   4   4      255.92      317.54     64.73 o 
  15   4   4       23.38       76.49     67.53 o 
  16   4   4      201.81      240.45     99.79 o 
 -18   5   4       42.07      -12.99     93.94 o 
 -17   5   4       55.08       44.16    106.07 o 
 -16   5   4      112.17       89.61    101.52 o 
 -15   5   4      879.53      729.25    167.32 o 
 -14   5   4      753.41      836.83    170.35 o 
 -13   5   4       27.40       26.19     71.65 o 
 -12   5   4      101.33      105.45     47.15 o 
 -11   5   4       12.48       -5.65     20.26 o 
 -10   5   4        4.82       -5.25     18.36 o 
  -9   5   4      101.25      104.85     51.29 o 
  -8   5   4       73.90       61.91     16.51 o 
  -7   5   4     3406.92     3505.69     80.83 o 
  -6   5   4        9.05        9.24     11.79 o 
  -5   5   4      771.52      669.47     29.07 o 
  -4   5   4        8.18       23.48     12.46 o 
  -3   5   4       22.12        4.18     10.99 o 
  -2   5   4     3032.77     2665.72    104.85 o 
  -1   5   4     8980.88     9371.90    193.33 o 
   0   5   4     5449.30     5578.24    105.19 o 
   1   5   4     4762.41     4588.22     92.19 o 
   2   5   4     9926.59    10489.98    224.47 o 
   3   5   4     2021.30     2318.30     63.60 o 
   4   5   4       84.00       20.82     11.15 o 
   5   5   4     1022.88      980.46     44.24 o 
   6   5   4      401.59      436.47     37.44 o 
   7   5   4       80.70       81.67     18.15 o 
   8   5   4      762.43      736.29     44.53 o 
   9   5   4       76.02       77.51     21.85 o 
  10   5   4      162.18      130.62     26.88 o 
  11   5   4      310.15      351.27     41.17 o 
  12   5   4       81.77       75.08     30.15 o 
  13   5   4       18.02       39.87     43.01 o 
  14   5   4        1.38       48.70     84.42 o 
  15   5   4       18.35     -110.72     73.81 o 
  16   5   4       31.92       95.68    116.46 o 
 -17   6   4       35.58      194.38    124.03 o 
 -16   6   4      159.59      152.82    109.96 o 
 -15   6   4      113.52       48.27     95.03 o 
 -14   6   4      148.38      173.38    102.39 o 
 -13   6   4      777.32      664.10    146.11 o 
 -12   6   4       18.44       32.04     28.47 o 
 -11   6   4       18.12       28.33     29.55 o 
 -10   6   4     1250.12     1151.96     98.99 o 
  -9   6   4     1606.47     1625.17     96.63 o 
  -8   6   4      555.82      535.66     34.96 o 
  -7   6   4     3240.15     3345.42     81.58 o 
  -6   6   4     2813.27     2597.97     74.45 o 
  -5   6   4       47.61       20.77     12.76 o 
  -4   6   4     1255.07     1354.95     40.73 o 
  -3   6   4     3438.50     3953.05     86.60 o 
  -2   6   4      204.82      188.20     23.58 o 
  -1   6   4      158.85      241.03     54.77 o 
   0   6   4     8377.70     8587.00    144.62 o 
   1   6   4     9993.37    10785.94    176.05 o 
   2   6   4     1908.55     1841.55     50.33 o 
   3   6   4       70.88       92.40     14.68 o 
   4   6   4      699.88      838.50     35.83 o 
   5   6   4      103.64      102.95     16.80 o 
   6   6   4       20.62       18.49     14.07 o 
   7   6   4      293.36      279.14     25.17 o 
   8   6   4        8.62       16.80     18.34 o 
   9   6   4      318.51      330.97     26.37 o 
  10   6   4      523.23      451.36     58.77 o 
  11   6   4      361.04      295.50     71.42 o 
  12   6   4      667.05      933.97     87.08 o 
  13   6   4      109.19      110.18    103.90 o 
  14   6   4      109.07      182.91    115.81 o 
  15   6   4       15.31       -5.63     92.64 o 
  16   6   4       78.35       76.41    113.64 o 
 -17   7   4       31.83      129.01    115.16 o 
 -16   7   4       25.10       21.00     86.15 o 
 -15   7   4       85.55       15.80     87.88 o 
 -14   7   4       62.60       23.81     85.07 o 
 -13   7   4       10.11       23.89     29.89 o 
 -12   7   4       97.81      138.62     33.72 o 
 -11   7   4       60.64       86.25     31.05 o 
 -10   7   4       11.66      -26.37     21.77 o 
  -9   7   4        0.26        4.21     31.71 o 
  -8   7   4        2.58        8.02     15.26 o 
  -7   7   4      521.01      451.13     33.55 o 
  -6   7   4       62.85       66.89     18.67 o 
  -5   7   4      304.24      300.52     32.82 o 
  -4   7   4        2.44       10.29     12.12 o 
  -3   7   4     1476.67     1292.09     42.20 o 
  -2   7   4     2450.39     2196.69     64.31 o 
  -1   7   4     2945.15     2760.99     75.20 o 
   0   7   4     1989.92     2210.85     54.97 o 
   1   7   4     4200.07     4297.94     87.89 o 
   2   7   4     4068.30     4028.03     89.55 o 
   3   7   4     1826.94     1574.47     57.61 o 
   4   7   4      466.92      451.78     33.53 o 
   5   7   4      767.77      812.31     35.83 o 
   6   7   4      635.41      626.69     39.75 o 
   7   7   4       48.73       80.41     21.09 o 
   8   7   4       31.28       12.79     18.70 o 
   9   7   4       49.31       30.48     21.02 o 
  10   7   4      985.28     1053.31     74.19 o 
  11   7   4        0.29        8.22     33.58 o 
  12   7   4       66.19      101.07     45.19 o 
  13   7   4        0.49      -31.82     82.04 o 
  14   7   4        0.24      -41.13     89.40 o 
  15   7   4        2.64      130.09    122.73 o 
 -16   8   4        0.09       91.78    111.04 o 
 -15   8   4       31.85       25.33     91.13 o 
 -14   8   4       88.34      151.46     71.97 o 
 -13   8   4      199.47      246.98     68.51 o 
 -12   8   4       63.52       89.05     32.85 o 
 -11   8   4      330.02      355.25     51.74 o 
 -10   8   4      240.52      292.33     57.78 o 
  -9   8   4      468.13      564.62     57.00 o 
  -8   8   4     1063.63      929.82     50.74 o 
  -7   8   4      452.70      412.50     40.75 o 
  -6   8   4      781.67      724.10     42.75 o 
  -5   8   4     1408.66     1434.61     57.87 o 
  -4   8   4     2148.48     2095.55     70.67 o 
  -3   8   4       15.10       11.65     14.01 o 
  -2   8   4      225.85      248.64     24.16 o 
  -1   8   4      146.45      115.23     23.17 o 
   0   8   4      333.46      321.15     24.59 o 
   1   8   4      191.68      202.63     24.06 o 
   2   8   4      212.31      206.21     24.13 o 
   3   8   4      179.05      193.89     33.97 o 
   4   8   4      169.21      157.08     20.70 o 
   5   8   4      614.72      635.96     37.31 o 
   6   8   4        8.00       22.37     18.05 o 
   7   8   4      103.11       68.96     21.04 o 
   8   8   4      249.90      259.04     33.62 o 
   9   8   4      306.21      346.66     37.67 o 
  10   8   4       11.98       46.30     25.72 o 
  11   8   4      296.97      320.12     68.46 o 
  12   8   4       65.33       84.68     58.50 o 
  13   8   4      274.89      240.05    117.75 o 
  14   8   4       36.52       88.53    107.58 o 
 -16   9   4        5.01      -61.69     98.49 o 
 -15   9   4      113.33       76.41    105.42 o 
 -14   9   4        4.97        5.06     60.50 o 
 -13   9   4      121.65      168.20     48.78 o 
 -12   9   4        4.67        3.91     29.45 o 
 -11   9   4        1.23        6.94     33.21 o 
 -10   9   4       36.93       79.45     34.53 o 
  -9   9   4        8.26       -2.75     21.36 o 
  -8   9   4       11.01        6.80     18.67 o 
  -7   9   4      507.79      502.43     45.03 o 
  -6   9   4        0.12      -10.26     17.11 o 
  -5   9   4      900.65     1026.36     59.15 o 
  -4   9   4      191.21      171.65     25.54 o 
  -3   9   4     1789.13     1780.14     54.67 o 
  -2   9   4      167.16      158.73     26.80 o 
  -1   9   4     1149.30     1216.97     50.12 o 
   0   9   4     1000.56     1027.97     40.38 o 
   1   9   4     5313.06     5801.27    117.81 o 
   2   9   4     1446.73     1679.26     67.93 o 
   3   9   4     2635.44     2865.13     90.52 o 
   4   9   4      378.82      464.24     36.18 o 
   5   9   4      218.48      238.23     40.45 o 
   6   9   4       32.23       16.71     17.66 o 
   7   9   4      144.91       98.16     27.07 o 
   8   9   4        3.52       27.90     22.85 o 
   9   9   4       85.33       51.43     26.12 o 
  10   9   4        0.56      -40.42     26.95 o 
  11   9   4       20.51       10.52     29.11 o 
  12   9   4       43.24        7.75     53.97 o 
  13   9   4       25.75       42.86    100.22 o 
  14   9   4      131.25      162.34    130.96 o 
 -15  10   4       69.22       80.45     52.92 o 
 -14  10   4        6.88       47.37     41.50 o 
 -13  10   4      317.52      250.32     81.06 o 
 -12  10   4       38.76       16.25     39.12 o 
 -11  10   4      400.77      456.83     79.82 o 
 -10  10   4       60.77       53.57     36.91 o 
  -9  10   4      517.23      435.62     47.35 o 
  -8  10   4        0.60       -2.98     23.18 o 
  -7  10   4       91.69       41.17     33.96 o 
  -6  10   4      134.57      115.31     42.30 o 
  -5  10   4      773.49      839.04     49.74 o 
  -4  10   4        4.27       28.73     17.79 o 
  -3  10   4      324.62      394.83     34.81 o 
  -2  10   4       72.76       16.96     21.86 o 
  -1  10   4      139.80      102.35     33.49 o 
   0  10   4      486.73      474.20     39.08 o 
   1  10   4      763.33      782.29     48.26 o 
   2  10   4      110.04      115.67     26.88 o 
   3  10   4      182.45      193.76     28.74 o 
   4  10   4        1.01      -13.72     18.65 o 
   5  10   4     1298.15     1328.02    157.36 o 
   6  10   4        1.55        1.12     19.91 o 
   7  10   4      526.71      577.93     55.85 o 
   8  10   4        0.15        7.47     31.53 o 
   9  10   4      581.20      657.03     68.58 o 
  10  10   4       13.32       -8.69     38.26 o 
  11  10   4      260.50      404.45     63.22 o 
  12  10   4        2.37      -69.27     83.34 o 
  13  10   4      354.73      504.13    165.16 o 
 -14  11   4       22.28       12.45     59.53 o 
 -13  11   4       79.85      101.19     50.74 o 
 -12  11   4        2.38      -53.04     35.36 o 
 -11  11   4        6.43      -15.33     37.59 o 
 -10  11   4       36.05       59.40     43.29 o 
  -9  11   4        7.91        7.51     30.81 o 
  -8  11   4      132.11      176.82     35.89 o 
  -7  11   4        1.65      -27.38     23.72 o 
  -6  11   4       24.31       -2.48     25.59 o 
  -5  11   4     1355.30     1471.96     85.12 o 
  -4  11   4      600.47      637.96     37.68 o 
  -3  11   4        3.87      -13.76     19.24 o 
  -2  11   4     1026.29     1046.92     61.73 o 
  -1  11   4      404.42      381.76     61.05 o 
   0  11   4      766.51      768.17     59.86 o 
   1  11   4     5088.09     5377.31    122.31 o 
   2  11   4       70.62       84.27     28.82 o 
   3  11   4     2146.38     2393.56     90.22 o 
   4  11   4      105.31      157.86     33.02 o 
   5  11   4      787.64      623.34     51.33 o 
   6  11   4      175.08      180.99     40.03 o 
   7  11   4      687.75      747.66     87.99 o 
   8  11   4       51.77       97.93     44.64 o 
   9  11   4       68.98       53.30     56.75 o 
  10  11   4       10.39      -49.35     36.46 o 
  11  11   4        2.82      -15.69     41.69 o 
  12  11   4        9.78        4.39     42.86 o 
 -13  12   4      136.31      171.42     61.29 o 
 -12  12   4        3.61       22.81     73.06 o 
 -11  12   4      116.82       95.43     55.26 o 
 -10  12   4        1.84      -12.60     37.92 o 
  -9  12   4      342.56      313.40     59.94 o 
  -8  12   4       30.95       49.83     41.71 o 
  -7  12   4     1150.84     1434.76     94.83 o 
  -6  12   4        3.39        8.48     34.35 o 
  -5  12   4      958.63     1144.84    112.23 o 
  -4  12   4       30.23       26.47     20.49 o 
  -3  12   4      341.93      277.33     33.33 o 
  -2  12   4      109.79       90.73     52.37 o 
  -1  12   4       14.63        4.37     18.88 o 
   0  12   4       20.61       46.76     20.92 o 
   1  12   4       49.77       17.02     25.29 o 
   2  12   4       63.29       31.27     21.72 o 
   3  12   4      270.91      273.47     37.13 o 
   4  12   4        2.98       28.71     27.58 o 
   5  12   4      148.62      157.64     37.70 o 
   6  12   4      200.83      122.86     39.87 o 
   7  12   4      632.22      861.60     76.50 o 
   8  12   4       50.07       19.44     42.80 o 
   9  12   4      230.37      262.13     80.09 o 
  10  12   4        0.65        0.43     50.65 o 
  11  12   4      281.99      167.11     67.54 o 
 -11  13   4       87.81      202.82     80.96 o 
 -10  13   4       24.65       66.63     48.77 o 
  -9  13   4        4.20       10.78     43.88 o 
  -8  13   4      168.02      200.87     96.32 o 
  -7  13   4        0.32       -9.79     32.69 o 
  -6  13   4      160.88      253.44     71.54 o 
  -5  13   4      221.41      189.28     73.27 o 
  -4  13   4        4.91       49.49     38.47 o 
  -3  13   4      283.53      339.41     62.55 o 
  -2  13   4       27.67       31.28     25.99 o 
  -1  13   4      687.67      857.46     59.47 o 
   0  13   4      139.78      106.75     38.99 o 
   1  13   4      557.01      565.68    100.33 o 
   2  13   4      252.14      250.87    115.20 o 
   3  13   4      115.90      120.06     35.58 o 
   4  13   4      217.71      161.05     39.90 o 
   5  13   4        3.98       14.42     31.90 o 
   6  13   4        2.12       51.94     37.36 o 
   7  13   4      146.75      192.34     47.85 o 
   8  13   4        9.94      -26.44     43.64 o 
   9  13   4      162.82       32.04     61.04 o 
 -10  14   4       54.33       88.78     51.93 o 
  -9  14   4      194.61      210.49     59.93 o 
  -8  14   4       90.64      212.43     57.85 o 
  -7  14   4      275.74      350.44     76.63 o 
  -6  14   4       13.65       -5.41     40.03 o 
  -5  14   4       80.18       19.70     53.25 o 
  -4  14   4      142.01       19.70     54.11 o 
  -3  14   4      381.20      542.07     51.14 o 
  -2  14   4        6.33      -14.73     26.04 o 
  -1  14   4      126.31       71.30     28.46 o 
   0  14   4        0.06       25.75     23.98 o 
   1  14   4        0.95       31.05     38.43 o 
   2  14   4       48.61       10.62     39.16 o 
   3  14   4        0.32      -13.78     32.00 o 
   4  14   4      107.99      173.03     42.92 o 
   5  14   4       14.10        9.05     37.19 o 
   6  14   4        6.45      -20.85     37.23 o 
   7  14   4       48.98        4.61     49.21 o 
   8  14   4       30.90       37.45     68.83 o 
  -7  15   4       40.12       40.60     57.36 o 
  -6  15   4       40.59       68.41     51.93 o 
  -5  15   4       14.11       38.53     57.58 o 
  -4  15   4        4.87       32.69     52.82 o 
  -3  15   4      308.52      314.55     36.62 o 
  -2  15   4       47.39       35.45     31.50 o 
  -1  15   4      459.02      517.37     62.12 o 
   0  15   4      135.27       54.98     54.76 o 
   1  15   4      290.57      286.81     74.89 o 
   2  15   4      136.28      132.91     66.45 o 
   3  15   4        3.03      -47.86     65.05 o 
   4  15   4       20.30       11.09     48.60 o 
   5  15   4       12.28       63.78     43.72 o 
  -3  16   4      148.67      112.78     56.71 o 
  -2  16   4       30.54       50.37     33.10 o 
  -1  16   4       65.96       51.44     31.88 o 
   0  16   4        9.18       65.15     53.90 o 
   1  16   4        0.21       -9.31     50.22 o 
 -19   0   5      331.28      318.41    151.74 o 
 -17   0   5       85.77      168.62    106.93 o 
 -15   0   5       95.38       66.89     76.19 o 
 -13   0   5     3006.24     2518.29    240.92 o 
 -11   0   5     3732.70     3518.33    255.42 o 
  -9   0   5     1893.57     1973.80     69.29 o 
  -7   0   5      412.53      352.99     17.26 o 
  -5   0   5     4444.93     4281.85     99.81 o 
  -3   0   5   219377.98   206481.59   5223.36 o 
  -1   0   5     8057.22     7300.04    204.12 o 
   1   0   5      230.47      346.41     41.31 o 
   3   0   5       69.11       62.09     20.11 o 
   5   0   5      132.84      238.15     91.78 o 
   7   0   5     2422.54     2527.64    165.48 o 
   9   0   5      250.41      283.22     53.70 o 
  11   0   5      113.30       62.19     39.62 o 
  13   0   5      828.73      981.21    177.71 o 
  15   0   5      687.14      464.31    146.98 o 
 -19   1   5       20.15       -0.41     72.15 o 
 -18   1   5       28.45       22.26     63.32 o 
 -17   1   5       45.39      116.46     68.13 o 
 -16   1   5        6.89       38.42     53.84 o 
 -15   1   5       69.07      129.12     67.10 o 
 -14   1   5      633.98      550.91     91.97 o 
 -13   1   5     1507.12     1578.19    134.60 o 
 -12   1   5       28.78       56.26     39.56 o 
 -11   1   5     4183.52     4392.89    279.23 o 
 -10   1   5      226.16      277.20     33.17 o 
  -9   1   5     4069.70     3998.64    115.97 o 
  -8   1   5      649.04      751.28     28.39 o 
  -7   1   5      614.15      569.18     25.23 o 
  -6   1   5      366.39      395.79     12.79 o 
  -5   1   5     1890.33     1660.39     38.31 o 
  -4   1   5       95.92       78.71      8.84 o 
  -3   1   5    46568.96    43601.88    855.09 o 
  -2   1   5    21909.63    22333.73    447.62 o 
  -1   1   5     5690.21     5794.91    128.31 o 
   0   1   5     3644.42     3355.32     91.17 o 
   1   1   5     3800.34     3358.02    106.79 o 
   2   1   5     5883.55     6556.48    185.81 o 
   3   1   5     2879.81     2918.66     73.06 o 
   4   1   5      468.22      343.98     26.72 o 
   5   1   5     6319.22     6037.61    148.32 o 
   6   1   5     1081.18     1329.13     63.18 o 
   7   1   5     1505.96     1289.77     57.38 o 
   8   1   5       30.72       66.90     20.21 o 
   9   1   5      798.15      833.95     51.61 o 
  10   1   5        6.99      -25.40     16.93 o 
  11   1   5      431.86      685.23     59.17 o 
  12   1   5       79.91      140.37     58.16 o 
  13   1   5      150.48       43.66     71.43 o 
  14   1   5        4.79      -18.57     52.82 o 
  15   1   5      270.35      195.71     81.66 o 
  16   1   5        1.09        0.18     64.11 o 
 -19   2   5       12.94      -26.49     71.42 o 
 -18   2   5       99.47      143.67     81.97 o 
 -17   2   5       60.19      116.81     73.04 o 
 -16   2   5        1.13       21.76     56.76 o 
 -15   2   5      105.05      132.78     61.75 o 
 -14   2   5       59.62       45.01     45.79 o 
 -13   2   5      476.83      419.28    101.95 o 
 -12   2   5       54.84       48.45     39.57 o 
 -11   2   5        7.22      -20.27     30.87 o 
 -10   2   5      479.33      393.51     41.85 o 
  -9   2   5     1300.59     1265.20     55.58 o 
  -8   2   5       61.42       83.51     22.06 o 
  -7   2   5     2744.61     2686.57     92.01 o 
  -6   2   5        7.02        8.19     10.33 o 
  -5   2   5      155.87      156.10     10.35 o 
  -4   2   5       24.70       15.92      8.84 o 
  -3   2   5       22.25        5.87      8.97 o 
  -2   2   5     3825.41     3742.53     98.30 o 
  -1   2   5      324.80      241.29     23.89 o 
   0   2   5     3284.87     3894.98    119.59 o 
   1   2   5       54.82       24.13     12.36 o 
   2   2   5     1259.08     1584.19     69.76 o 
   3   2   5     1774.41     1715.24     43.87 o 
   4   2   5        2.72        2.54      9.23 o 
   5   2   5     3027.23     2969.42     73.32 o 
   6   2   5     2617.21     2459.94     98.58 o 
   7   2   5     3393.41     3404.39     92.21 o 
   8   2   5       72.11       45.82     21.44 o 
   9   2   5      272.61      311.26     35.87 o 
  10   2   5        1.58      -19.23     18.06 o 
  11   2   5        9.72        4.20     22.23 o 
  12   2   5      158.81      114.82     44.93 o 
  13   2   5      104.71      101.49     57.04 o 
  14   2   5      353.64      150.13    129.01 o 
  15   2   5      160.96       67.23     54.82 o 
  16   2   5        0.52       73.58     57.32 o 
 -19   3   5        5.35       46.97    102.82 o 
 -18   3   5       16.40      -25.33     94.16 o 
 -17   3   5       28.84       -4.36     54.28 o 
 -16   3   5       32.15       33.42     59.02 o 
 -15   3   5      170.64      138.22     62.36 o 
 -14   3   5      230.70      223.48     63.12 o 
 -13   3   5     2464.58     2871.23    228.26 o 
 -12   3   5      694.18      576.97    226.74 o 
 -11   3   5     3817.02     3746.69    145.22 o 
 -10   3   5        1.10      -18.87     12.58 o 
  -9   3   5     1009.87      974.48     63.02 o 
  -8   3   5       70.34       53.98     11.18 o 
  -7   3   5     1007.72      988.36     36.52 o 
  -6   3   5       16.89       13.55      9.38 o 
  -5   3   5     5332.29     5364.06    115.69 o 
  -4   3   5       11.60       26.23     10.36 o 
  -3   3   5        1.70      -16.62     11.08 o 
  -2   3   5        7.68      -12.45      8.30 o 
  -1   3   5      289.15      299.98     23.36 o 
   0   3   5    11991.98    11369.26    268.32 o 
   1   3   5       86.30       64.46     12.31 o 
   2   3   5      924.38     1050.75     52.58 o 
   3   3   5     1422.35     1247.14     41.84 o 
   4   3   5     1119.27     1178.01     43.63 o 
   5   3   5     1910.85     1998.37     51.32 o 
   6   3   5     3290.07     3326.98     80.56 o 
   7   3   5     3844.33     4106.21     98.40 o 
   8   3   5        3.46       -1.15     15.87 o 
   9   3   5     2630.51     2760.70     91.80 o 
  10   3   5      888.90      886.95     52.15 o 
  11   3   5       42.66       14.22     21.39 o 
  12   3   5       17.56       40.16     31.13 o 
  13   3   5      187.60      167.39     84.68 o 
  14   3   5      117.02        2.66     42.43 o 
  15   3   5      156.29      160.83     64.49 o 
  16   3   5      160.68       86.56     62.25 o 
 -18   4   5      121.94       96.32     98.92 o 
 -17   4   5      132.54      112.34    102.60 o 
 -16   4   5      183.38      278.80    120.57 o 
 -15   4   5      482.54      671.46    156.50 o 
 -14   4   5       44.75       39.61     76.84 o 
 -13   4   5       46.47       56.68     46.41 o 
 -12   4   5      210.69       63.66     43.82 o 
 -11   4   5       38.66       28.72     22.45 o 
 -10   4   5       70.60       60.75     20.29 o 
  -9   4   5      718.31      697.46     59.64 o 
  -8   4   5       53.23       62.33     14.13 o 
  -7   4   5     6412.35     6379.54    141.24 o 
  -6   4   5     1032.21     1025.92     42.42 o 
  -5   4   5      533.01      560.09     21.52 o 
  -4   4   5       94.55       96.91     26.89 o 
  -3   4   5     1417.06     1456.27     41.08 o 
  -2   4   5      301.93      235.93     20.97 o 
  -1   4   5    10682.72    10656.96    197.12 o 
   0   4   5     2161.53     2091.81     57.36 o 
   1   4   5     9028.61     8865.46    174.89 o 
   2   4   5     5883.85     6047.27    128.23 o 
   3   4   5      101.45      157.39     19.52 o 
   4   4   5      865.73      823.09     33.84 o 
   5   4   5      705.42      727.08     34.91 o 
   6   4   5     1336.10     1283.35     49.16 o 
   7   4   5     4568.40     4528.65    103.95 o 
   8   4   5      225.63      302.28     30.49 o 
   9   4   5       17.05       22.42     19.70 o 
  10   4   5      906.00     1016.22     56.28 o 
  11   4   5        0.98       23.28     24.52 o 
  12   4   5       20.45        7.16     27.73 o 
  13   4   5      132.25      170.77     54.17 o 
  14   4   5       19.59        6.99     44.19 o 
  15   4   5      128.81       88.97     53.07 o 
  16   4   5        7.40       11.52     50.03 o 
 -18   5   5       29.89     -119.49     79.66 o 
 -17   5   5      167.63       92.64    108.01 o 
 -16   5   5        5.75      -37.88     73.16 o 
 -15   5   5       46.98       41.99     88.96 o 
 -14   5   5     1151.60     1559.81    222.09 o 
 -13   5   5     1738.39     2127.15    237.89 o 
 -12   5   5      127.15       77.74     37.66 o 
 -11   5   5     1536.17     1717.11     79.88 o 
 -10   5   5      458.78      505.20     45.57 o 
  -9   5   5      512.97      530.03     44.94 o 
  -8   5   5        5.72        9.58     12.38 o 
  -7   5   5     3789.71     3787.86     86.98 o 
  -6   5   5     2354.76     2633.09     65.61 o 
  -5   5   5      596.71      552.47     24.48 o 
  -4   5   5       44.42       48.83     12.11 o 
  -3   5   5      817.27      933.49     36.89 o 
  -2   5   5     3731.69     3726.35     77.17 o 
  -1   5   5     3718.69     4112.63     89.14 o 
   0   5   5     5439.93     6104.95    112.83 o 
   1   5   5     4286.85     5059.81    101.33 o 
   2   5   5       72.99       76.46     13.88 o 
   3   5   5     3607.51     3822.91     85.19 o 
   4   5   5      134.22       81.78     21.91 o 
   5   5   5      468.21      409.14     26.94 o 
   6   5   5     2883.40     2658.10     69.33 o 
   7   5   5     3963.03     4213.28     95.83 o 
   8   5   5     1528.27     1438.48     60.97 o 
   9   5   5     2935.45     3156.01    103.73 o 
  10   5   5      249.97      261.19     36.36 o 
  11   5   5      737.01      677.52     78.42 o 
  12   5   5      162.56       68.27     36.83 o 
  13   5   5      702.92     1021.97    227.93 o 
  14   5   5        3.64       -8.98     55.52 o 
  15   5   5      143.16       51.95    107.80 o 
  16   5   5        9.36      179.66    129.88 o 
 -18   6   5       21.76      -68.62     98.71 o 
 -17   6   5        3.11      107.15     99.14 o 
 -16   6   5        1.98      -26.19     90.48 o 
 -15   6   5        2.31       42.64     86.15 o 
 -14   6   5       12.09        9.74     69.70 o 
 -13   6   5      398.40      398.13     61.04 o 
 -12   6   5      122.49       70.43     27.40 o 
 -11   6   5      122.57      111.10     29.16 o 
 -10   6   5      193.60      206.58     54.97 o 
  -9   6   5      213.01      204.39     33.43 o 
  -8   6   5      662.90      816.46     58.27 o 
  -7   6   5       90.23       44.36     16.05 o 
  -6   6   5     3058.04     3190.66     86.77 o 
  -5   6   5      782.37      695.00     29.16 o 
  -4   6   5      428.15      642.16     29.26 o 
  -3   6   5     1019.45      872.42     37.70 o 
  -2   6   5       27.31        3.60     14.23 o 
  -1   6   5      946.42      993.37     34.76 o 
   0   6   5     3456.06     3144.09     64.85 o 
   1   6   5     2986.39     2801.64     68.06 o 
   2   6   5     2406.24     2572.33     80.20 o 
   3   6   5      991.45      984.70     36.35 o 
   4   6   5     1251.93     1178.47     41.57 o 
   5   6   5     2321.12     2302.10     64.09 o 
   6   6   5      743.67      752.87     43.96 o 
   7   6   5        3.95        8.56     14.71 o 
   8   6   5      993.27      950.94     42.16 o 
   9   6   5      125.41      105.96     47.74 o 
  10   6   5      439.51      414.80     43.23 o 
  11   6   5       61.13       78.08     40.76 o 
  12   6   5      121.16      110.54     48.45 o 
  13   6   5       17.98       87.45     94.16 o 
  14   6   5       32.75       18.83     77.93 o 
  15   6   5       32.80      -86.58     83.12 o 
 -17   7   5       25.82       61.26    104.77 o 
 -16   7   5       28.35       84.64     97.84 o 
 -15   7   5        4.92      -35.50     80.09 o 
 -14   7   5      174.36       98.27     95.24 o 
 -13   7   5       47.36       63.76     32.41 o 
 -12   7   5        6.69       14.36     25.49 o 
 -11   7   5      485.25      494.32     51.89 o 
 -10   7   5      736.14      730.17     67.44 o 
  -9   7   5      403.25      424.99     47.76 o 
  -8   7   5      673.80      654.56     40.80 o 
  -7   7   5     1342.74     1397.63     55.84 o 
  -6   7   5      995.36      952.73     45.79 o 
  -5   7   5     2949.38     3375.11     79.04 o 
  -4   7   5     1644.56     1593.80     49.14 o 
  -3   7   5     2093.10     2042.72     51.95 o 
  -2   7   5     1342.25     1513.64     52.39 o 
  -1   7   5      624.82      584.76     28.59 o 
   0   7   5       19.33       21.66     10.54 o 
   1   7   5     5804.71     5810.14    119.15 o 
   2   7   5      510.07      573.82     29.26 o 
   3   7   5     2422.51     2295.27     58.62 o 
   4   7   5       96.46      131.32     18.06 o 
   5   7   5      536.59      539.52     38.53 o 
   6   7   5      123.30       99.27     20.48 o 
   7   7   5        1.68        8.74     17.32 o 
   8   7   5      253.26      208.54     29.54 o 
   9   7   5      820.93      783.49     58.49 o 
  10   7   5      271.85      244.74     42.77 o 
  11   7   5       51.29      121.96     47.38 o 
  12   7   5        5.67      -21.42     42.45 o 
  13   7   5        6.71       18.83     89.83 o 
  14   7   5        6.65      -27.06     83.55 o 
  15   7   5        1.30      -76.19     79.87 o 
 -16   8   5       51.54       15.15    103.47 o 
 -15   8   5        1.31      -23.81     86.37 o 
 -14   8   5       43.24       24.59     35.02 o 
 -13   8   5       66.54       28.96     40.59 o 
 -12   8   5       42.22        8.82     33.15 o 
 -11   8   5       49.32       78.54     30.98 o 
 -10   8   5       37.72       69.80     33.08 o 
  -9   8   5       69.56       72.13     34.99 o 
  -8   8   5      687.15      693.24     44.86 o 
  -7   8   5        2.12       11.48     18.50 o 
  -6   8   5     2431.39     2490.42    121.43 o 
  -5   8   5      628.92      582.70     29.34 o 
  -4   8   5      869.91     1003.96     56.05 o 
  -3   8   5      516.72      529.69     37.01 o 
  -2   8   5      694.24      640.28     28.34 o 
  -1   8   5      611.64      777.09     48.50 o 
   0   8   5     4115.04     4088.13    127.34 o 
   1   8   5      670.32      721.61     36.52 o 
   2   8   5     4116.71     4286.90     98.01 o 
   3   8   5     1423.77     1461.27     52.84 o 
   4   8   5     1671.98     1598.68     56.51 o 
   5   8   5       35.53       58.16     17.96 o 
   6   8   5      222.72      218.45     27.81 o 
   7   8   5      673.15      747.30     69.07 o 
   8   8   5      528.32      503.23     54.18 o 
   9   8   5       10.18       27.69     23.33 o 
  10   8   5      118.81       94.36     25.50 o 
  11   8   5        1.07        3.68     48.94 o 
  12   8   5       59.76       46.56     53.05 o 
  13   8   5       58.39      110.61    113.86 o 
  14   8   5       11.11       57.58    112.56 o 
 -16   9   5      137.32       64.94    110.61 o 
 -15   9   5        6.33       48.49    102.39 o 
 -14   9   5      329.32      446.71     66.89 o 
 -13   9   5        1.00      -11.31     35.81 o 
 -12   9   5      402.03      459.84     74.25 o 
 -11   9   5       40.88       35.65     29.99 o 
 -10   9   5      824.86      747.23     69.95 o 
  -9   9   5      144.43      120.39     31.04 o 
  -8   9   5      464.15      532.41     42.77 o 
  -7   9   5      121.52      111.22     26.62 o 
  -6   9   5      137.46      146.69     25.89 o 
  -5   9   5       26.10       44.35     15.69 o 
  -4   9   5      464.71      470.22     48.89 o 
  -3   9   5       12.64      -13.30     14.13 o 
  -2   9   5       24.45       16.46     22.14 o 
  -1   9   5       53.66       40.93     16.06 o 
   0   9   5      756.83      838.47     58.37 o 
   1   9   5      443.37      380.45     32.17 o 
   2   9   5      126.59      103.29     26.42 o 
   3   9   5        2.74       33.39     18.97 o 
   4   9   5     1510.11     1508.35     59.43 o 
   5   9   5      383.69      307.89     29.53 o 
   6   9   5     1304.83     1349.59     67.47 o 
   7   9   5      111.71      120.67     28.86 o 
   8   9   5     1884.53     1883.41     88.73 o 
   9   9   5        4.69       18.52     25.25 o 
  10   9   5      399.02      520.09     55.73 o 
  11   9   5       16.01       -4.48     89.61 o 
  12   9   5      409.43      324.34    103.90 o 
  13   9   5        2.48      166.24    125.76 o 
 -15  10   5        4.64      -43.31     83.55 o 
 -14  10   5       19.72       76.33     46.62 o 
 -13  10   5        0.33      -70.13     58.77 o 
 -12  10   5        0.22       11.66     39.46 o 
 -11  10   5       31.42       41.35     33.50 o 
 -10  10   5        0.57       -7.92     28.26 o 
  -9  10   5        1.29        6.58     24.43 o 
  -8  10   5      173.15      169.64     33.54 o 
  -7  10   5        0.59        4.04     22.16 o 
  -6  10   5     3245.74     2965.35    135.08 o 
  -5  10   5      529.45      479.59     38.81 o 
  -4  10   5     1848.57     1999.11     61.24 o 
  -3  10   5        7.41       16.74     21.78 o 
  -2  10   5      796.80      791.06     48.53 o 
  -1  10   5      326.43      341.21     35.05 o 
   0  10   5      294.15      319.18     25.69 o 
   1  10   5      730.54      754.92     49.69 o 
   2  10   5     1817.59     1894.79    119.78 o 
   3  10   5      566.74      560.47     53.19 o 
   4  10   5      812.53      822.67     53.87 o 
   5  10   5      184.02      138.44     29.09 o 
   6  10   5       12.33       -7.61     33.18 o 
   7  10   5       53.75       24.47     26.86 o 
   8  10   5      207.53      129.13     34.11 o 
   9  10   5       16.46       20.77     29.23 o 
  10  10   5       18.78       12.90     32.89 o 
  11  10   5       25.73       31.42     33.92 o 
  12  10   5       16.19       31.60    105.85 o 
  13  10   5        3.90     -118.62    108.01 o 
 -14  11   5      252.71      313.59     66.95 o 
 -13  11   5       39.12       43.69    108.66 o 
 -12  11   5      186.32      231.50     60.06 o 
 -11  11   5        5.68       23.81     42.85 o 
 -10  11   5      180.78      221.02     46.21 o 
  -9  11   5        4.17        9.13     30.34 o 
  -8  11   5       18.67        4.71     26.11 o 
  -7  11   5      425.78      385.36     45.51 o 
  -6  11   5       18.22       41.58     29.03 o 
  -5  11   5       69.43       82.15     27.35 o 
  -4  11   5       37.69       40.54     21.18 o 
  -3  11   5       15.49        7.31     20.82 o 
  -2  11   5      417.98      385.85     37.97 o 
  -1  11   5      697.15      713.93     44.04 o 
   0  11   5      442.94      394.51     31.12 o 
   1  11   5      171.80      126.31     27.58 o 
   2  11   5      203.45      204.82     29.73 o 
   3  11   5      118.82       73.18     32.51 o 
   4  11   5       68.14       65.55     26.11 o 
   5  11   5      587.94      650.82     52.17 o 
   6  11   5      747.10      748.27     95.67 o 
   7  11   5       85.60       41.61     40.93 o 
   8  11   5      651.21      748.94     86.73 o 
   9  11   5       25.70      -17.60     35.39 o 
  10  11   5      189.91      129.51     50.92 o 
  11  11   5       34.55       24.29     43.52 o 
  12  11   5       49.43      141.78    128.58 o 
 -13  12   5        0.10       35.11     47.50 o 
 -12  12   5       16.51       -5.76     43.51 o 
 -11  12   5        0.05      -47.43     44.59 o 
 -10  12   5       12.20       -8.44     33.34 o 
  -9  12   5        9.81       25.74     44.37 o 
  -8  12   5        6.39       62.83     41.99 o 
  -7  12   5        0.29       25.60     36.66 o 
  -6  12   5      762.68      810.44    183.88 o 
  -5  12   5      169.70      126.91     42.39 o 
  -4  12   5       65.42       42.87     22.84 o 
  -3  12   5       35.59       45.89     23.15 o 
  -2  12   5       19.02       41.45     22.49 o 
  -1  12   5      110.43       62.93     25.19 o 
   0  12   5      341.41      403.24     44.18 o 
   1  12   5       22.86       -2.94     21.08 o 
   2  12   5      617.44      673.66     53.83 o 
   3  12   5       65.99       38.36     25.56 o 
   4  12   5      375.88      446.67     58.36 o 
   5  12   5       11.64        0.34     26.71 o 
   6  12   5       23.37        5.79     31.60 o 
   7  12   5      268.18      159.24     53.65 o 
   8  12   5       39.05       28.42     44.24 o 
   9  12   5       19.24      109.53     56.71 o 
  10  12   5        1.37        8.87     50.87 o 
 -11  13   5        5.74       87.00     49.53 o 
 -10  13   5      113.09      245.79     59.84 o 
  -9  13   5        2.60       -9.36     42.83 o 
  -8  13   5      189.55      181.36     56.14 o 
  -7  13   5      161.22      192.95     83.99 o 
  -6  13   5      114.38      172.06     48.81 o 
  -5  13   5        0.56       33.55     48.27 o 
  -4  13   5       20.18       13.30     27.78 o 
  -3  13   5       27.52      -11.68     24.64 o 
  -2  13   5       12.46        6.50     21.52 o 
  -1  13   5       14.03        3.86     21.67 o 
   0  13   5       58.18       42.73     23.87 o 
   1  13   5       22.33       -4.48     64.29 o 
   2  13   5      624.73      534.21    115.00 o 
   3  13   5      244.12      184.06     41.28 o 
   4  13   5      434.06      470.02     54.99 o 
   5  13   5      124.93      201.79     72.15 o 
   6  13   5      841.03      750.29     77.35 o 
   7  13   5       71.45       79.88     41.45 o 
   8  13   5       76.74       51.12     49.80 o 
   9  13   5       33.31       60.18     60.18 o 
 -10  14   5        3.19        5.73     45.20 o 
  -9  14   5      141.90      142.32     55.87 o 
  -8  14   5       51.20        8.14     44.48 o 
  -7  14   5      103.55      127.05    134.75 o 
  -6  14   5       45.63      107.11     48.94 o 
  -5  14   5       78.67       83.55     62.56 o 
  -4  14   5      333.48      377.07     81.39 o 
  -3  14   5       16.72       33.90     29.54 o 
  -2  14   5      564.30      593.54     48.16 o 
  -1  14   5       21.06      -25.70     24.81 o 
   0  14   5      517.48      721.43     83.95 o 
   1  14   5       13.14      -36.01     36.13 o 
   2  14   5      236.64      259.55     49.73 o 
   3  14   5      150.28      110.60     47.30 o 
   4  14   5       21.82        6.68     32.90 o 
   5  14   5       14.11       12.82     34.25 o 
   6  14   5        0.42      -28.95     41.34 o 
   7  14   5        0.46       -0.11     49.18 o 
  -7  15   5       23.68      109.24     52.95 o 
  -6  15   5      165.50      126.63     70.78 o 
  -5  15   5       17.99       38.75     56.06 o 
  -4  15   5       37.80       98.71     60.61 o 
  -3  15   5       18.89       40.97     28.18 o 
  -2  15   5       17.16        8.70     29.92 o 
  -1  15   5        2.03      -38.77     25.85 o 
   0  15   5        0.08       24.24     49.79 o 
   1  15   5        0.58      -18.40     55.85 o 
   2  15   5       10.80      118.62     67.32 o 
   3  15   5        1.62      -28.62     45.10 o 
   4  15   5        3.34      -48.16     42.71 o 
   5  15   5       65.54      -18.59     43.99 o 
  -2  16   5       91.71       92.23     35.27 o 
  -1  16   5       52.94       28.14     50.87 o 
   0  16   5       69.23      104.55     62.34 o 
 -18   0   6        1.29       33.12     81.39 o 
 -16   0   6      115.70      149.36     96.32 o 
 -14   0   6       41.61        8.23     59.09 o 
 -12   0   6     4477.19     5121.00    341.36 o 
 -10   0   6     8915.92     9708.42    530.76 o 
  -8   0   6     1393.13     1290.80     40.01 o 
  -6   0   6     3570.79     3179.74     72.38 o 
  -4   0   6    12582.01    13507.07    357.26 o 
  -2   0   6    28388.12    28554.76    626.25 o 
   0   0   6    14033.89    15104.26    492.74 o 
   2   0   6      103.03       -5.09     41.34 o 
   4   0   6     6162.53     6023.64    190.41 o 
   6   0   6      761.71      683.61     57.03 o 
   8   0   6     2255.13     2239.96    225.55 o 
  10   0   6     1468.89     1689.43     97.89 o 
  12   0   6       49.72       88.32     80.52 o 
  14   0   6       34.32      -21.86     79.01 o 
  16   0   6        8.63       74.68    106.07 o 
 -19   1   6        3.18       19.15     72.31 o 
 -18   1   6       91.67      180.36     89.94 o 
 -17   1   6       11.14      -12.04     54.43 o 
 -16   1   6      357.76      372.81     89.44 o 
 -15   1   6      214.95       67.62     99.46 o 
 -14   1   6       16.21      -36.35     38.03 o 
 -13   1   6       32.93       74.64     44.53 o 
 -12   1   6      685.79      733.81     88.69 o 
 -11   1   6      102.91       57.65     36.43 o 
 -10   1   6     1945.63     1928.59     85.22 o 
  -9   1   6     2698.42     2786.55     62.54 o 
  -8   1   6      677.01      658.89     23.72 o 
  -7   1   6     3024.44     3083.12     52.23 o 
  -6   1   6     4643.35     4766.27     87.78 o 
  -5   1   6     8223.99     8159.13    132.32 o 
  -4   1   6       99.48      126.62     13.26 o 
  -3   1   6     2756.12     2895.55     71.05 o 
  -2   1   6     8196.18     7977.65    172.42 o 
  -1   1   6     2850.12     2893.29     82.66 o 
   0   1   6    13322.08    13363.54    354.02 o 
   1   1   6     4619.99     4555.05    140.11 o 
   2   1   6     3303.10     3304.96     74.49 o 
   3   1   6      141.47      160.05     18.32 o 
   4   1   6     6052.29     6059.34    165.94 o 
   5   1   6       38.41       10.83     12.35 o 
   6   1   6       10.04        6.73     13.62 o 
   7   1   6       38.35       -1.37     14.85 o 
   8   1   6      433.83      472.60     42.00 o 
   9   1   6       35.96       36.63     20.73 o 
  10   1   6      185.88      244.50     33.42 o 
  11   1   6       76.67       53.52     24.58 o 
  12   1   6       40.87       92.01     43.09 o 
  13   1   6       40.64       45.91     55.41 o 
  14   1   6      916.19     1077.21    108.76 o 
  15   1   6        2.54       19.45     48.90 o 
  16   1   6      282.72      174.06     72.34 o 
 -19   2   6       56.10       37.05    108.23 o 
 -18   2   6       38.28       95.43     72.21 o 
 -17   2   6        2.94       12.93     55.02 o 
 -16   2   6      324.68      262.92     77.86 o 
 -15   2   6       68.51       62.74     53.03 o 
 -14   2   6      144.34      126.89    131.93 o 
 -13   2   6       86.89      128.44     50.90 o 
 -12   2   6     3334.59     3731.97    193.76 o 
 -11   2   6      180.23       92.16     40.07 o 
 -10   2   6     3260.79     2953.92     87.51 o 
  -9   2   6     2714.17     2802.28     85.01 o 
  -8   2   6      388.69      347.91     33.68 o 
  -7   2   6      284.25      305.38     22.92 o 
  -6   2   6     2558.25     2636.58     52.99 o 
  -5   2   6      931.70      925.02     25.76 o 
  -4   2   6     2308.02     2651.59     65.65 o 
  -3   2   6      514.53      502.04     30.69 o 
  -2   2   6       15.17        0.64      9.39 o 
  -1   2   6     4177.57     4270.08    131.89 o 
   0   2   6      121.94      118.19     18.84 o 
   1   2   6     3492.09     3593.67     99.11 o 
   2   2   6     4881.08     5057.88    100.39 o 
   3   2   6    12728.81    13844.12    224.18 o 
   4   2   6     2676.56     2648.89     71.48 o 
   5   2   6     2468.96     2341.38     68.77 o 
   6   2   6      687.58      678.85     39.64 o 
   7   2   6      476.82      532.48     36.98 o 
   8   2   6     1083.23     1228.72     56.33 o 
   9   2   6      334.62      299.16     31.73 o 
  10   2   6      449.11      534.84     42.43 o 
  11   2   6       78.12       43.44     24.65 o 
  12   2   6      187.86      197.94     47.65 o 
  13   2   6        0.08       -0.81     36.69 o 
  14   2   6       68.97       64.81     45.91 o 
  15   2   6       80.62       18.47     47.99 o 
  16   2   6        4.41       -7.76     54.46 o 
 -19   3   6       35.07       -9.31    105.63 o 
 -18   3   6       18.53       27.71    111.26 o 
 -17   3   6       19.29       52.36     65.09 o 
 -16   3   6       25.43       74.35     58.55 o 
 -15   3   6       68.97        4.97     55.41 o 
 -14   3   6        7.40       40.99     47.74 o 
 -13   3   6        3.58       -5.81     44.59 o 
 -12   3   6     2536.47     2537.29    155.83 o 
 -11   3   6     1240.42     1244.51     51.46 o 
 -10   3   6     1700.94     1721.04     63.82 o 
  -9   3   6      536.89      595.69     55.89 o 
  -8   3   6     2603.06     2662.47     69.42 o 
  -7   3   6      560.32      682.71     34.78 o 
  -6   3   6     1863.66     1915.45     47.82 o 
  -5   3   6     4554.34     4424.87     91.40 o 
  -4   3   6     1063.42     1050.75     32.98 o 
  -3   3   6     3092.46     3067.84     70.24 o 
  -2   3   6     6182.82     6160.23    134.78 o 
  -1   3   6     4939.55     5011.07    113.33 o 
   0   3   6     5051.06     4749.17    108.23 o 
   1   3   6       42.67       16.22     10.39 o 
   2   3   6     3449.87     3082.98     65.28 o 
   3   3   6     2917.78     2820.95     62.56 o 
   4   3   6      207.90      189.04     17.59 o 
   5   3   6     3684.69     3934.58     85.76 o 
   6   3   6      223.72      113.98     23.65 o 
   7   3   6     1521.78     1824.26     65.78 o 
   8   3   6      188.71      245.31     32.80 o 
   9   3   6       78.15       93.22     23.50 o 
  10   3   6      407.58      328.45     42.88 o 
  11   3   6       60.31       43.22     24.56 o 
  12   3   6      221.54      275.82     48.20 o 
  13   3   6      113.03      100.54     47.57 o 
  14   3   6      359.16      346.32    103.62 o 
  15   3   6        0.65       16.33     62.48 o 
  16   3   6      337.69      512.41     86.95 o 
 -18   4   6      305.30      222.30    124.90 o 
 -17   4   6        0.88      -46.32     71.86 o 
 -16   4   6       43.26       48.49     80.31 o 
 -15   4   6      675.12      684.88    154.55 o 
 -14   4   6     1006.44      834.88    165.59 o 
 -13   4   6        3.20        7.84     40.52 o 
 -12   4   6      589.72      622.25     57.53 o 
 -11   4   6      833.58      897.52     76.05 o 
 -10   4   6      845.41      877.64     48.32 o 
  -9   4   6     1006.07     1002.48     58.77 o 
  -8   4   6      712.74      667.37     25.78 o 
  -7   4   6     1197.00     1362.78     51.13 o 
  -6   4   6      375.03      400.47     18.76 o 
  -5   4   6      213.77      217.88     17.74 o 
  -4   4   6       13.04        9.23      9.09 o 
  -3   4   6     1248.31     1228.89     35.26 o 
  -2   4   6      127.99      135.58     13.60 o 
  -1   4   6        0.65       -3.25      7.69 o 
   0   4   6     7756.84     8092.78    159.99 o 
   1   4   6      920.41      823.50     35.62 o 
   2   4   6    11301.27    11584.78    198.24 o 
   3   4   6     3061.18     2985.73     70.92 o 
   4   4   6     3531.21     3620.03     82.76 o 
   5   4   6     1290.40     1327.34     58.70 o 
   6   4   6     3448.02     3457.62     81.02 o 
   7   4   6     1997.25     2161.81     65.29 o 
   8   4   6     4255.47     4255.21    114.07 o 
   9   4   6     4244.19     4485.23    131.99 o 
  10   4   6      506.91      605.34     51.59 o 
  11   4   6      159.49      188.30     35.87 o 
  12   4   6      768.32      927.56     74.64 o 
  13   4   6       27.54      -21.12     39.42 o 
  14   4   6      192.75      200.87     57.54 o 
  15   4   6       78.88       98.30     67.83 o 
  16   4   6       24.73      -20.18     61.19 o 
 -18   5   6        0.67       16.67     93.29 o 
 -17   5   6       82.95       53.68     97.19 o 
 -16   5   6      132.70       77.06     87.23 o 
 -15   5   6       23.48      103.25     82.04 o 
 -14   5   6       21.62      -19.70     72.95 o 
 -13   5   6      769.02      537.69    125.11 o 
 -12   5   6       15.34       16.79     23.69 o 
 -11   5   6      103.93       95.17     27.41 o 
 -10   5   6      423.43      420.28     66.96 o 
  -9   5   6      241.07      252.30     34.85 o 
  -8   5   6     2478.11     2472.37     87.86 o 
  -7   5   6     2626.91     2862.65     78.50 o 
  -6   5   6      556.91      517.12     46.99 o 
  -5   5   6     1448.35     1692.14     47.06 o 
  -4   5   6     2774.19     2683.58     64.82 o 
  -3   5   6      389.88      362.96     23.33 o 
  -2   5   6     2109.33     1957.39     53.00 o 
  -1   5   6     6018.55     6171.83    118.08 o 
   0   5   6     4630.45     4432.21     83.09 o 
   1   5   6    15458.42    15984.03    250.34 o 
   2   5   6     4041.44     4296.86     87.60 o 
   3   5   6       63.50       62.45     13.76 o 
   4   5   6     1457.03     1435.38     48.15 o 
   5   5   6     1143.87     1135.43     44.04 o 
   6   5   6       71.42       70.48     15.76 o 
   7   5   6       16.09       32.58     13.92 o 
   8   5   6        0.93       -0.61     15.80 o 
   9   5   6     1693.50     1652.88     90.52 o 
  10   5   6        2.35       14.65     23.46 o 
  11   5   6      555.23      577.99     59.82 o 
  12   5   6       30.55       55.54     35.45 o 
  13   5   6      105.57      127.94     66.51 o 
  14   5   6        4.33        7.62     54.21 o 
  15   5   6        1.49      128.79    121.43 o 
 -18   6   6       99.50       29.65    110.61 o 
 -17   6   6       68.32       54.55     98.92 o 
 -16   6   6       25.88       14.94     89.61 o 
 -15   6   6      725.15     1018.44    193.51 o 
 -14   6   6       16.40       65.37     81.39 o 
 -13   6   6        1.93      -11.08     32.04 o 
 -12   6   6      577.44      585.42     52.90 o 
 -11   6   6     1100.24     1107.40     70.00 o 
 -10   6   6        1.55       -1.31     19.91 o 
  -9   6   6      796.38      927.42     65.61 o 
  -8   6   6      732.96      684.36     64.20 o 
  -7   6   6       85.85       89.82     24.13 o 
  -6   6   6      615.03      720.59     25.96 o 
  -5   6   6       39.17       25.78     11.76 o 
  -4   6   6      144.38      165.31     18.13 o 
  -3   6   6      538.98      496.29     28.25 o 
  -2   6   6       27.69       39.08     12.00 o 
  -1   6   6        2.84       18.79      9.78 o 
   0   6   6     4543.15     4776.77     90.22 o 
   1   6   6     1166.26     1005.70     40.56 o 
   2   6   6      102.11       87.80     14.96 o 
   3   6   6     3159.33     3156.48     80.91 o 
   4   6   6      315.06      300.10     22.96 o 
   5   6   6     2549.89     2526.71     69.17 o 
   6   6   6     1493.84     1494.49     53.64 o 
   7   6   6      988.16     1086.81     60.52 o 
   8   6   6     1215.19     1261.48     71.51 o 
   9   6   6      198.45      176.76     29.89 o 
  10   6   6     1352.99     1412.87     75.23 o 
  11   6   6       31.75       -9.61     37.13 o 
  12   6   6      313.66      337.61     71.60 o 
  13   6   6      277.65      470.80    146.98 o 
  14   6   6       18.91      102.60    112.78 o 
  15   6   6       21.66       75.11    117.32 o 
 -17   7   6       11.40     -100.44     96.54 o 
 -16   7   6        6.44        2.16     89.83 o 
 -15   7   6       15.95       93.29     95.03 o 
 -14   7   6      102.86       62.81     32.71 o 
 -13   7   6        3.06       -2.71     28.92 o 
 -12   7   6        0.29       38.36     26.46 o 
 -11   7   6        0.65       40.77     26.55 o 
 -10   7   6      311.74      254.35     45.41 o 
  -9   7   6      891.89      961.95     58.74 o 
  -8   7   6      777.99      743.18     50.34 o 
  -7   7   6     2542.58     2566.37     79.11 o 
  -6   7   6      282.62      354.90     30.90 o 
  -5   7   6     1001.07     1110.02     57.31 o 
  -4   7   6      592.86      607.76     35.94 o 
  -3   7   6      194.56      152.82     17.32 o 
  -2   7   6      197.34      175.02     18.28 o 
  -1   7   6      313.04      432.89     26.98 o 
   0   7   6     2202.64     2490.77     61.94 o 
   1   7   6     6924.54     6996.98    116.74 o 
   2   7   6      908.84      902.83     37.34 o 
   3   7   6      350.89      335.09     31.30 o 
   4   7   6     1066.65      933.67     39.56 o 
   5   7   6        6.64       27.71     16.12 o 
   6   7   6      339.95      368.41     36.99 o 
   7   7   6      533.28      480.43     49.64 o 
   8   7   6      240.64      209.57     30.58 o 
   9   7   6      477.85      502.92     37.48 o 
  10   7   6       27.66        1.33     36.53 o 
  11   7   6     1114.90     1158.97    100.08 o 
  12   7   6       28.53       63.70     55.59 o 
  13   7   6      173.05      165.37    112.34 o 
  14   7   6       99.79      141.35    117.75 o 
 -17   8   6      198.47       93.29    119.70 o 
 -16   8   6      143.44      178.58    120.78 o 
 -15   8   6      101.51       59.31     98.71 o 
 -14   8   6       36.24       73.12     37.66 o 
 -13   8   6      170.22      210.88     48.27 o 
 -12   8   6        7.94      -15.67     27.00 o 
 -11   8   6      463.87      533.17     58.18 o 
 -10   8   6       24.29       35.39     28.23 o 
  -9   8   6     1311.77     1342.29     98.32 o 
  -8   8   6      108.46      133.41     38.53 o 
  -7   8   6      392.50      442.67     41.34 o 
  -6   8   6      115.21       84.15     27.24 o 
  -5   8   6      190.29      210.38     21.92 o 
  -4   8   6      205.57      232.49     38.08 o 
  -3   8   6        5.25       -1.78     12.01 o 
  -2   8   6        1.25       10.20     12.66 o 
  -1   8   6      210.32      222.62     20.73 o 
   0   8   6      893.69      890.24     38.21 o 
   1   8   6     1768.27     1782.12     55.05 o 
   2   8   6       76.13       28.01     14.88 o 
   3   8   6      419.38      435.55     31.84 o 
   4   8   6       19.88        2.80     14.64 o 
   5   8   6      561.83      586.83     41.84 o 
   6   8   6      954.94      949.28     52.81 o 
   7   8   6      488.42      489.81     39.42 o 
   8   8   6        3.34       19.66     23.09 o 
   9   8   6      938.21     1050.40     60.12 o 
  10   8   6       12.84      -33.98     29.69 o 
  11   8   6      241.71      257.40     72.74 o 
  12   8   6        5.47       64.29     59.83 o 
  13   8   6        2.32       73.60    108.88 o 
  14   8   6      138.41      288.11    148.71 o 
 -16   9   6        1.08      -35.50     96.32 o 
 -15   9   6       29.64       33.38     40.37 o 
 -14   9   6        3.60      -22.60     35.51 o 
 -13   9   6        1.59        4.08     78.25 o 
 -12   9   6       29.93       22.03     30.80 o 
 -11   9   6      101.31       70.36     42.65 o 
 -10   9   6        6.93      -33.38     23.92 o 
  -9   9   6      508.30      576.96     63.45 o 
  -8   9   6        0.38        1.12     21.10 o 
  -7   9   6      913.42      930.79     64.95 o 
  -6   9   6        1.64      -24.00     16.00 o 
  -5   9   6     1613.18     1830.85     57.45 o 
  -4   9   6      146.85      130.45     24.82 o 
  -3   9   6     2033.53     2117.61     62.71 o 
  -2   9   6      153.74      115.25     20.31 o 
  -1   9   6        4.88      -12.33     12.90 o 
   0   9   6      654.76      700.32     33.74 o 
   1   9   6     2929.67     2903.53    114.88 o 
   2   9   6      513.30      584.67     50.08 o 
   3   9   6      847.36      786.11     46.89 o 
   4   9   6      720.77      780.23     43.56 o 
   5   9   6      516.17      569.34     39.01 o 
   6   9   6        1.92      -14.83     20.36 o 
   7   9   6       13.99       13.85     21.85 o 
   8   9   6       15.23       12.04     24.36 o 
   9   9   6      124.10       94.90     32.53 o 
  10   9   6       18.82       21.77     28.85 o 
  11   9   6        7.83       13.01     53.11 o 
  12   9   6       43.07       37.70     60.63 o 
  13   9   6       59.81       97.62    112.78 o 
 -15  10   6      262.25      148.26     67.32 o 
 -14  10   6        0.18       69.39     46.53 o 
 -13  10   6      227.50      242.03     58.49 o 
 -12  10   6       48.44        4.58     38.93 o 
 -11  10   6      389.35      492.73     64.93 o 
 -10  10   6        6.37       -1.80     26.63 o 
  -9  10   6      843.19      809.53     71.95 o 
  -8  10   6       63.57       22.96     24.20 o 
  -7  10   6      865.12      847.37     59.18 o 
  -6  10   6       65.79       40.74     24.20 o 
  -5  10   6        6.57        4.62     15.91 o 
  -4  10   6       53.73       44.91     18.00 o 
  -3  10   6      382.06      453.26     39.55 o 
  -2  10   6      490.95      521.88     38.34 o 
  -1  10   6        8.06        5.05     14.80 o 
   0  10   6       29.38       22.44     19.16 o 
   1  10   6     1873.53     1920.97    128.20 o 
   2  10   6       94.74      124.49     29.27 o 
   3  10   6      350.43      346.19     38.16 o 
   4  10   6       86.74       48.41     23.30 o 
   5  10   6       15.02       -7.53     18.31 o 
   6  10   6      300.13      298.50     37.83 o 
   7  10   6     1088.98     1314.91     79.78 o 
   8  10   6        7.40       17.90     27.48 o 
   9  10   6      359.27      406.56     49.84 o 
  10  10   6        0.06       18.35     32.92 o 
  11  10   6      314.01      327.77     46.18 o 
  12  10   6        0.92        9.52     96.32 o 
 -14  11   6        6.33       51.89     49.32 o 
 -13  11   6      129.61       59.89     71.43 o 
 -12  11   6      105.15      104.20     48.84 o 
 -11  11   6      114.40      174.57     55.51 o 
 -10  11   6      237.56      132.73     55.04 o 
  -9  11   6      126.98      271.11     47.68 o 
  -8  11   6      463.42      547.04     53.02 o 
  -7  11   6      458.44      503.30     49.99 o 
  -6  11   6       70.13       67.07     30.96 o 
  -5  11   6       57.11       49.82     19.64 o 
  -4  11   6      174.18      195.31     37.30 o 
  -3  11   6      412.88      404.09     38.82 o 
  -2  11   6       17.40        0.54     22.35 o 
  -1  11   6      682.68      717.00     47.61 o 
   0  11   6       22.54       59.64     17.57 o 
   1  11   6     1746.00     1781.07     85.43 o 
   2  11   6        5.14        8.86     19.22 o 
   3  11   6     1393.41     1527.93    109.43 o 
   4  11   6        1.39       44.08     25.19 o 
   5  11   6       53.76       25.49     28.41 o 
   6  11   6       68.16       57.20     41.47 o 
   7  11   6       94.50      160.29     50.44 o 
   8  11   6       28.36      111.97     44.41 o 
   9  11   6      169.21      184.59     49.26 o 
  10  11   6        9.50       34.06     44.16 o 
  11  11   6       33.76       25.64     42.38 o 
 -13  12   6      104.26       93.36     52.95 o 
 -12  12   6       30.42       48.20     50.17 o 
 -11  12   6      134.84       66.78     51.36 o 
 -10  12   6        0.69       21.29     35.37 o 
  -9  12   6      268.52      304.13     58.62 o 
  -8  12   6       31.06      -15.06     36.94 o 
  -7  12   6      474.70      338.58     61.16 o 
  -6  12   6       74.95        3.51     63.86 o 
  -5  12   6      105.17       96.85     40.69 o 
  -4  12   6      431.18      437.82     82.72 o 
  -3  12   6       33.10       27.37     21.01 o 
  -2  12   6       60.47       25.70     21.38 o 
  -1  12   6      174.17      174.60     25.75 o 
   0  12   6        1.50       27.83     21.59 o 
   1  12   6      870.95      869.74     69.18 o 
   2  12   6      152.46      178.35     39.49 o 
   3  12   6       63.77       44.09     26.87 o 
   4  12   6       66.09       38.56     30.59 o 
   5  12   6      186.03      256.07     63.27 o 
   6  12   6       45.56       25.33     34.42 o 
   7  12   6      624.23      554.94     82.66 o 
   8  12   6        2.16        7.40     40.65 o 
   9  12   6      375.21      489.95    121.54 o 
  10  12   6        4.34      -32.25     54.33 o 
 -11  13   6       50.44       96.05     52.25 o 
 -10  13   6        0.17      -26.40     78.68 o 
  -9  13   6      113.79      102.05     54.33 o 
  -8  13   6        7.86       57.87     62.23 o 
  -7  13   6      237.23      151.83     50.26 o 
  -6  13   6       22.18       15.55     38.80 o 
  -5  13   6      726.94      481.84     90.70 o 
  -4  13   6       15.40       21.66     24.15 o 
  -3  13   6      370.40      384.51     42.18 o 
  -2  13   6      139.25       98.59     25.32 o 
  -1  13   6      294.79      313.54     38.22 o 
   0  13   6        7.77       46.39     38.73 o 
   1  13   6      431.45      402.99     55.78 o 
   2  13   6       34.95       89.62     36.89 o 
   3  13   6      185.04      237.63     54.79 o 
   4  13   6      217.37      195.17     42.76 o 
   5  13   6       12.18       62.73     39.35 o 
   6  13   6       23.35       42.12     40.07 o 
   7  13   6       57.80       62.31     51.14 o 
   8  13   6       23.54       80.19     54.08 o 
   9  13   6        1.92       -6.28     53.90 o 
 -10  14   6       23.98       41.72     50.68 o 
  -9  14   6       16.13       29.02     49.89 o 
  -8  14   6        0.88        3.90     45.15 o 
  -7  14   6       16.40       29.43     40.52 o 
  -6  14   6       33.35      126.63     66.89 o 
  -5  14   6       19.08       70.57     57.15 o 
  -4  14   6        6.62       30.43     25.37 o 
  -3  14   6        0.13      -10.60     36.33 o 
  -2  14   6        2.35        8.41     24.17 o 
  -1  14   6       28.21        5.74     24.02 o 
   0  14   6       16.28        5.53     37.98 o 
   1  14   6      113.43      213.25     57.66 o 
   2  14   6       19.19       -8.08     46.00 o 
   3  14   6       60.73       49.50     38.95 o 
   4  14   6       76.41      123.13     53.21 o 
   5  14   6      178.82      120.95     46.56 o 
   6  14   6       39.84       44.96     50.17 o 
   7  14   6       66.08      108.37     55.52 o 
  -7  15   6      145.62       92.45     54.34 o 
  -6  15   6       98.08       81.39     61.47 o 
  -5  15   6      364.11      531.84     98.06 o 
  -4  15   6       83.26      156.28     62.12 o 
  -3  15   6      340.93      366.94     72.95 o 
  -2  15   6       26.71       12.64     34.85 o 
  -1  15   6      219.51      288.12     39.00 o 
   0  15   6       15.72        3.68     52.38 o 
   1  15   6       20.19      -42.21     50.22 o 
   2  15   6        2.97      -52.62     41.27 o 
   3  15   6        2.22       32.82     50.77 o 
   4  15   6        0.93       46.25     65.91 o 
 -19   0   7       56.22      162.13    117.10 o 
 -17   0   7      163.30      155.42    102.60 o 
 -15   0   7       81.28       35.50     68.40 o 
 -13   0   7     2007.18     2048.79    205.85 o 
 -11   0   7     3112.43     3015.28    228.80 o 
  -9   0   7     8056.17     8024.75    189.08 o 
  -7   0   7    20401.44    19845.47    446.33 o 
  -5   0   7    33387.03    32440.77    701.86 o 
  -3   0   7       16.03        6.11      8.71 o 
  -1   0   7     6024.99     5608.05    204.67 o 
   1   0   7       47.74       12.51     14.75 o 
   3   0   7      364.96      384.11     47.52 o 
   5   0   7       36.34       15.87     19.43 o 
   7   0   7      100.83      114.78     32.12 o 
   9   0   7      228.22      311.29     47.75 o 
  11   0   7        9.14       15.92     31.08 o 
  13   0   7      380.07      503.96     94.60 o 
  15   0   7      287.89      363.26     99.35 o 
 -19   1   7        1.92      -23.57     84.20 o 
 -18   1   7       70.66       84.49     70.75 o 
 -17   1   7        2.05       30.81     57.47 o 
 -16   1   7       39.43        5.49     50.09 o 
 -15   1   7      424.93      384.67    249.79 o 
 -14   1   7      256.25      114.50     52.72 o 
 -13   1   7      562.66      455.72     75.44 o 
 -12   1   7      694.12      458.78     70.96 o 
 -11   1   7     2918.08     2873.24    157.02 o 
 -10   1   7        0.04       -8.82     15.79 o 
  -9   1   7       11.77       20.08     10.39 o 
  -8   1   7     1290.16     1295.68     28.87 o 
  -7   1   7     6799.89     7007.02    118.27 o 
  -6   1   7      417.31      390.86     18.22 o 
  -5   1   7      227.31      157.46     11.51 o 
  -4   1   7     1396.88     1443.19     39.72 o 
  -3   1   7    16611.97    16838.54    346.68 o 
  -2   1   7      373.27      411.32     30.66 o 
  -1   1   7      141.58      118.28     18.44 o 
   0   1   7     4897.10     5362.62    103.98 o 
   1   1   7      105.34      120.87     12.93 o 
   2   1   7      117.21      101.48     13.49 o 
   3   1   7     3315.98     3034.43     86.55 o 
   4   1   7       59.11       30.65     14.34 o 
   5   1   7     5050.16     5182.39    135.61 o 
   6   1   7      604.18      656.48     40.99 o 
   7   1   7     1935.75     2018.69     71.73 o 
   8   1   7      296.32      226.59     32.31 o 
   9   1   7      499.99      448.02     38.75 o 
  10   1   7       38.51       29.51     21.65 o 
  11   1   7      418.69      451.92     42.05 o 
  12   1   7        0.56        4.93     31.95 o 
  13   1   7        0.32       -7.35     41.07 o 
  14   1   7        6.99       43.93     48.77 o 
  15   1   7        3.60       -6.35     47.79 o 
  16   1   7        7.70      -19.37     44.42 o 
 -19   2   7        1.25        4.16     71.98 o 
 -18   2   7       20.33        8.41     63.80 o 
 -17   2   7      154.23      148.01     66.99 o 
 -16   2   7       28.95      110.82     67.75 o 
 -15   2   7      203.13      165.00    101.19 o 
 -14   2   7      687.25      618.40     94.02 o 
 -13   2   7     1306.98     1470.59    127.49 o 
 -12   2   7       39.92       46.08     37.16 o 
 -11   2   7     1848.33     1873.82    195.57 o 
 -10   2   7       37.36       62.91     17.40 o 
  -9   2   7     3972.07     3986.16    106.73 o 
  -8   2   7      282.28      315.72     29.59 o 
  -7   2   7    11542.94    11335.47    183.13 o 
  -6   2   7     2764.83     2759.87     53.70 o 
  -5   2   7    10700.39    10186.02    186.36 o 
  -4   2   7      247.44      273.41     18.06 o 
  -3   2   7     6864.89     6576.17    132.04 o 
  -2   2   7      254.51      245.78     23.19 o 
  -1   2   7     1525.25     1580.62     48.17 o 
   0   2   7     1365.17     1550.87     51.18 o 
   1   2   7     1032.67      900.95     36.98 o 
   2   2   7      157.07      137.17     14.08 o 
   3   2   7      207.87      218.87     16.40 o 
   4   2   7      914.57      948.72     43.58 o 
   5   2   7     2264.33     2527.76     97.31 o 
   6   2   7      320.37      352.80     33.67 o 
   7   2   7      211.78      168.08     36.31 o 
   8   2   7        1.84       10.16     18.63 o 
   9   2   7      383.69      418.66     38.34 o 
  10   2   7       75.61       45.03     23.17 o 
  11   2   7        6.38        5.42     23.25 o 
  12   2   7        7.33      -15.10     30.92 o 
  13   2   7      394.83      456.83    152.12 o 
  14   2   7       44.91       25.43     47.84 o 
  15   2   7      418.33      552.52     88.14 o 
  16   2   7       10.46       20.30     57.59 o 
 -19   3   7      115.78      -14.07     98.92 o 
 -18   3   7       23.33       75.33    110.61 o 
 -17   3   7       49.60      154.99     71.95 o 
 -16   3   7       74.22       -8.93     51.03 o 
 -15   3   7      614.58      634.66    101.88 o 
 -14   3   7       68.15       63.19     49.10 o 
 -13   3   7       29.51        1.23     38.65 o 
 -12   3   7     1795.78     1679.88    125.94 o 
 -11   3   7     2989.85     3008.85     94.63 o 
 -10   3   7      303.16      255.62     27.93 o 
  -9   3   7      951.74     1000.08     50.80 o 
  -8   3   7      606.81      642.18     40.03 o 
  -7   3   7      385.66      403.12     15.91 o 
  -6   3   7     3301.11     3404.71     69.18 o 
  -5   3   7        1.76       11.30      8.53 o 
  -4   3   7     2394.38     2470.12     55.15 o 
  -3   3   7     2895.02     2707.70     59.89 o 
  -2   3   7       92.71       87.67     15.83 o 
  -1   3   7      134.82      186.19     16.88 o 
   0   3   7     1263.79     1469.98     50.98 o 
   1   3   7     4711.85     4268.33     82.91 o 
   2   3   7        9.50       -8.02      8.63 o 
   3   3   7     2387.19     2360.14     56.20 o 
   4   3   7      545.85      566.53     23.53 o 
   5   3   7     1423.83     1225.88     79.18 o 
   6   3   7     2138.59     2495.70     77.29 o 
   7   3   7     4836.00     4994.63    138.81 o 
   8   3   7     1998.47     1933.74    165.52 o 
   9   3   7       86.36      115.13     39.46 o 
  10   3   7       12.55        4.84     23.41 o 
  11   3   7      138.85      147.02     32.60 o 
  12   3   7        8.49       -3.74     31.57 o 
  13   3   7        8.34       23.58     45.91 o 
  14   3   7       49.55       25.63     46.05 o 
  15   3   7        0.05      -27.13     46.78 o 
 -18   4   7       35.56       58.88    107.15 o 
 -17   4   7        0.00      -52.60     66.67 o 
 -16   4   7        0.27      -68.62     67.10 o 
 -15   4   7       69.42       71.43     79.66 o 
 -14   4   7       88.18       43.51     73.16 o 
 -13   4   7       23.33       14.29     56.93 o 
 -12   4   7      173.24      217.57     34.18 o 
 -11   4   7     1759.98     1941.95    136.66 o 
 -10   4   7       17.42       32.26     18.15 o 
  -9   4   7     1056.54      932.78     48.83 o 
  -8   4   7      566.14      533.06     26.44 o 
  -7   4   7     3527.62     3811.13     88.43 o 
  -6   4   7     2280.83     2097.98     49.65 o 
  -5   4   7     2682.21     2666.68     55.21 o 
  -4   4   7       72.42       61.27     13.09 o 
  -3   4   7      399.22      373.38     21.70 o 
  -2   4   7      521.96      542.93     41.88 o 
  -1   4   7       29.08       21.51      8.84 o 
   0   4   7      416.21      369.68     25.77 o 
   1   4   7       63.98       53.69     12.95 o 
   2   4   7       62.08       77.02     15.31 o 
   3   4   7      197.22      176.33     17.44 o 
   4   4   7      218.86      225.68     20.75 o 
   5   4   7      289.58      265.08     22.58 o 
   6   4   7      132.76      177.77     24.88 o 
   7   4   7        1.27        8.51     17.04 o 
   8   4   7       19.34       -8.08     17.77 o 
   9   4   7      410.36      357.69     40.05 o 
  10   4   7      419.91      418.72     44.73 o 
  11   4   7        4.33       26.52     26.58 o 
  12   4   7      135.80      142.93     46.86 o 
  13   4   7       40.64       19.16     50.80 o 
  14   4   7        3.55       47.07     62.35 o 
  15   4   7       76.22       88.82     69.71 o 
 -18   5   7      220.96      218.19    130.74 o 
 -17   5   7       61.79      -11.47     79.66 o 
 -16   5   7      755.54      730.55    174.90 o 
 -15   5   7      681.33      526.86    140.92 o 
 -14   5   7       18.65       75.33     72.51 o 
 -13   5   7        3.51        9.21     40.59 o 
 -12   5   7      301.41      312.74     45.35 o 
 -11   5   7      445.02      463.53     84.87 o 
 -10   5   7      416.15      418.46     43.81 o 
  -9   5   7       60.46       62.12     34.59 o 
  -8   5   7        0.20       -7.32     15.91 o 
  -7   5   7      115.67      113.68     16.68 o 
  -6   5   7      731.10      780.98     30.10 o 
  -5   5   7      196.25      177.60     16.19 o 
  -4   5   7     1312.84     1311.88     36.85 o 
  -3   5   7      283.48      263.59     24.54 o 
  -2   5   7       76.33       57.49     12.39 o 
  -1   5   7       31.34       43.86     13.33 o 
   0   5   7     1120.81     1380.52     59.16 o 
   1   5   7     5154.90     5609.15     99.60 o 
   2   5   7     5354.70     5122.15    102.43 o 
   3   5   7     1101.56     1059.95     43.11 o 
   4   5   7      685.48      613.97     33.50 o 
   5   5   7      409.61      336.60     26.49 o 
   6   5   7     1464.11     1515.71     52.37 o 
   7   5   7     1658.45     1647.42     52.67 o 
   8   5   7     1308.80     1453.44     70.16 o 
   9   5   7       64.57      106.51     27.52 o 
  10   5   7        1.26        2.98     24.88 o 
  11   5   7      568.81      665.15     67.14 o 
  12   5   7      159.57      153.62     42.73 o 
  13   5   7      141.88       82.02     94.48 o 
  14   5   7      113.52      146.21     72.32 o 
  15   5   7        2.36       45.46    115.59 o 
 -18   6   7        1.81      109.96    113.21 o 
 -17   6   7       16.73      -32.69     89.40 o 
 -16   6   7       13.97       34.20     92.64 o 
 -15   6   7       23.44      -44.59     67.75 o 
 -14   6   7      470.50      422.03     89.51 o 
 -13   6   7      178.89      170.80     39.01 o 
 -12   6   7      163.22      179.69     34.07 o 
 -11   6   7     1190.67     1234.64     74.67 o 
 -10   6   7      505.23      473.26     48.76 o 
  -9   6   7       15.37       -2.39     18.53 o 
  -8   6   7     3137.85     3101.93    100.00 o 
  -7   6   7     1309.72     1395.65     54.52 o 
  -6   6   7      335.01      308.63     21.27 o 
  -5   6   7     2771.66     2668.21     63.00 o 
  -4   6   7     1168.39     1062.11     53.71 o 
  -3   6   7     3696.77     3785.05     82.68 o 
  -2   6   7      468.41      652.28     45.86 o 
  -1   6   7     1006.73     1197.44     37.37 o 
   0   6   7      552.86      603.84     24.32 o 
   1   6   7      217.73      219.17     18.40 o 
   2   6   7      474.10      576.65     27.79 o 
   3   6   7        3.69        7.98     11.37 o 
   4   6   7        0.07       22.17     12.40 o 
   5   6   7      111.23       99.24     18.43 o 
   6   6   7       74.95       93.17     21.47 o 
   7   6   7        0.68      -20.01     14.69 o 
   8   6   7       30.20       32.28     22.92 o 
   9   6   7       24.88       15.03     22.13 o 
  10   6   7      833.73      843.27     62.47 o 
  11   6   7        6.55       13.96     33.33 o 
  12   6   7     1425.64     1408.46    193.41 o 
  13   6   7       16.57      -72.95     77.93 o 
  14   6   7      386.41      323.39    141.56 o 
 -17   7   7       59.90      158.23    119.05 o 
 -16   7   7       47.96      213.00    113.42 o 
 -15   7   7       65.50       29.87     75.11 o 
 -14   7   7       66.50       50.81     31.44 o 
 -13   7   7      720.27      739.00     73.38 o 
 -12   7   7      342.89      321.76     55.48 o 
 -11   7   7      208.79      230.96     55.66 o 
 -10   7   7      556.02      644.43     58.93 o 
  -9   7   7      115.99      156.18     50.58 o 
  -8   7   7      226.89      245.27     66.27 o 
  -7   7   7      128.15       62.41     20.24 o 
  -6   7   7      207.86      212.21     29.12 o 
  -5   7   7      189.19      199.73     27.19 o 
  -4   7   7     1258.91     1344.17     43.93 o 
  -3   7   7       76.32       93.84     15.73 o 
  -2   7   7       76.51      100.89     16.14 o 
  -1   7   7      161.03      142.94     22.48 o 
   0   7   7       65.33       85.15     12.74 o 
   1   7   7      753.84      673.21     31.29 o 
   2   7   7      440.14      462.28     26.74 o 
   3   7   7      315.81      346.71     24.29 o 
   4   7   7     1330.11     1282.70     47.04 o 
   5   7   7      597.35      586.35     37.14 o 
   6   7   7       42.04       41.38     18.51 o 
   7   7   7      210.08      190.68     29.47 o 
   8   7   7     3284.48     3379.92    104.18 o 
   9   7   7      441.71      287.83     46.12 o 
  10   7   7      405.70      459.18     56.89 o 
  11   7   7      159.60      203.87     64.18 o 
  12   7   7       37.85       92.92    102.06 o 
  13   7   7        0.37       30.95     93.29 o 
  14   7   7       38.33      110.83    117.97 o 
 -17   8   7        0.54      -16.02     93.94 o 
 -16   8   7       14.91     -120.78     84.64 o 
 -15   8   7       92.99       44.79     36.73 o 
 -14   8   7       68.55       81.17     38.49 o 
 -13   8   7      109.70       75.67     90.48 o 
 -12   8   7       21.89       18.67     30.33 o 
 -11   8   7      316.82      359.93     53.99 o 
 -10   8   7      282.83      296.12     46.79 o 
  -9   8   7      628.70      721.17     53.58 o 
  -8   8   7     1025.34     1122.15     63.42 o 
  -7   8   7      777.64      787.88     52.92 o 
  -6   8   7     1858.99     1800.59     54.72 o 
  -5   8   7      599.13      505.64     37.00 o 
  -4   8   7      915.07      934.72     35.83 o 
  -3   8   7      902.10      881.10     51.73 o 
  -2   8   7     2128.95     2121.54     58.43 o 
  -1   8   7      183.39      210.15     26.62 o 
   0   8   7     1086.28     1107.29     52.77 o 
   1   8   7      310.89      285.13     26.40 o 
   2   8   7     2070.72     1957.24     53.96 o 
   3   8   7       10.52        7.48     14.46 o 
   4   8   7       23.53       23.92     16.37 o 
   5   8   7       13.80       28.18     18.75 o 
   6   8   7      781.36      752.76     48.49 o 
   7   8   7       99.47       83.08     24.36 o 
   8   8   7      218.07      211.44     33.17 o 
   9   8   7      107.69       76.95     26.32 o 
  10   8   7      241.67      199.60     52.58 o 
  11   8   7       47.08      -11.94     58.66 o 
  12   8   7      122.18       82.83     68.32 o 
  13   8   7       91.45      110.37     72.24 o 
 -16   9   7      215.01      248.93    137.88 o 
 -15   9   7        9.12       47.60     40.56 o 
 -14   9   7      359.11      420.56    178.15 o 
 -13   9   7        8.01       33.45     39.43 o 
 -12   9   7       39.71       30.38     30.48 o 
 -11   9   7        8.81        3.46     30.51 o 
 -10   9   7      202.60      207.63     36.41 o 
  -9   9   7       53.84       56.62     25.36 o 
  -8   9   7        4.97      -10.56     20.68 o 
  -7   9   7      162.35      133.35     28.67 o 
  -6   9   7      304.45      382.28     27.33 o 
  -5   9   7      281.94      304.56     26.40 o 
  -4   9   7      978.98     1013.80     42.03 o 
  -3   9   7        7.78        0.79     16.11 o 
  -2   9   7      350.54      413.39     28.65 o 
  -1   9   7       65.22       85.00     18.26 o 
   0   9   7     3672.76     3585.49     83.55 o 
   1   9   7      392.61      278.03     40.71 o 
   2   9   7      325.96      275.47     36.41 o 
   3   9   7      119.57      103.35     22.74 o 
   4   9   7      448.33      485.94     37.84 o 
   5   9   7      237.10      206.34     30.31 o 
   6   9   7      421.69      462.76     41.08 o 
   7   9   7      853.17      849.53     58.27 o 
   8   9   7     1561.88     1506.58    161.46 o 
   9   9   7       77.06       79.27     29.61 o 
  10   9   7      281.70      280.93     36.99 o 
  11   9   7       22.79       44.76     61.94 o 
  12   9   7       16.13       13.15     64.12 o 
  13   9   7        2.65       24.03    112.78 o 
 -15  10   7       25.95       11.31     44.52 o 
 -14  10   7      174.13      129.97     51.71 o 
 -13  10   7      185.32      376.21    130.09 o 
 -12  10   7       87.59      154.50     94.27 o 
 -11  10   7        0.33       11.36     30.69 o 
 -10  10   7      120.82      148.29     35.09 o 
  -9  10   7        0.09       -8.94     24.78 o 
  -8  10   7      839.42      886.41     62.55 o 
  -7  10   7        4.24        2.06     24.90 o 
  -6  10   7     1999.44     1891.99    116.60 o 
  -5  10   7        0.25        5.92     16.78 o 
  -4  10   7     1462.80     1642.72     73.09 o 
  -3  10   7      100.05       74.46     21.61 o 
  -2  10   7       99.99      143.92     24.86 o 
  -1  10   7     1172.79     1206.35     50.28 o 
   0  10   7      318.56      388.35     41.25 o 
   1  10   7      476.51      422.47     49.99 o 
   2  10   7      419.29      494.98     40.20 o 
   3  10   7       78.33       60.14     22.07 o 
   4  10   7       45.49       37.35     22.02 o 
   5  10   7       11.60       -6.02     19.69 o 
   6  10   7        2.56       36.68     27.05 o 
   7  10   7       10.35       33.25     26.85 o 
   8  10   7      119.66       92.83     32.90 o 
   9  10   7        6.70       -8.82     29.05 o 
  10  10   7      229.66      200.53     44.57 o 
  11  10   7        1.06       42.64     96.32 o 
  12  10   7      157.32       73.81    125.55 o 
 -14  11   7      260.12      183.65     60.31 o 
 -13  11   7        0.90       35.75     45.03 o 
 -12  11   7       39.03       77.91     50.67 o 
 -11  11   7       47.63       34.15     41.56 o 
 -10  11   7       58.05       58.82     34.58 o 
  -9  11   7       12.03       47.91     33.27 o 
  -8  11   7      565.13      430.17     60.01 o 
  -7  11   7       58.85       96.29     30.07 o 
  -6  11   7       12.65       27.25     28.82 o 
  -5  11   7       83.16       69.85     21.67 o 
  -4  11   7      586.76      523.63     40.19 o 
  -3  11   7      589.00      630.51     50.02 o 
  -2  11   7       90.20      105.49     23.48 o 
  -1  11   7       34.63       20.29     17.91 o 
   0  11   7     1915.87     2132.41     66.07 o 
   1  11   7        6.77       28.63     22.86 o 
   2  11   7     1187.73     1495.17    123.80 o 
   3  11   7       17.86       10.98     22.71 o 
   4  11   7      605.06      695.00     61.22 o 
   5  11   7       73.26       41.31     29.68 o 
   6  11   7     1711.24     1684.28    229.88 o 
   7  11   7       40.06       47.48     34.15 o 
   8  11   7      454.64      388.09     74.54 o 
   9  11   7       47.70       15.44     36.29 o 
  10  11   7      168.96      265.54    126.74 o 
  11  11   7        0.67      -13.07     36.77 o 
 -13  12   7        8.81      -10.37     81.93 o 
 -12  12   7      117.38      111.85     66.89 o 
 -11  12   7        4.78       21.90     38.23 o 
 -10  12   7       95.32      149.14     44.47 o 
  -9  12   7       20.26      -10.79     36.80 o 
  -8  12   7      317.34      386.83     64.83 o 
  -7  12   7       33.57       56.63     38.79 o 
  -6  12   7      187.07      213.47     50.48 o 
  -5  12   7        0.17       19.28     46.12 o 
  -4  12   7      480.70      421.01     98.62 o 
  -3  12   7       38.92       31.45     23.44 o 
  -2  12   7      933.92      983.22     54.06 o 
  -1  12   7       76.37       76.46     22.47 o 
   0  12   7      447.73      476.21     45.26 o 
   1  12   7      269.43      238.33     35.77 o 
   2  12   7      443.52      539.84     57.43 o 
   3  12   7      360.85      274.37     39.63 o 
   4  12   7      192.13       99.46     31.52 o 
   5  12   7       83.73       90.86     34.96 o 
   6  12   7       28.98       27.62     43.94 o 
   7  12   7        4.91      -21.71     38.95 o 
   8  12   7       10.30       30.29     91.45 o 
   9  12   7       19.42       20.04     45.45 o 
 -11  13   7        7.91       49.36     48.77 o 
 -10  13   7       59.11       12.33     43.42 o 
  -9  13   7       10.09       62.73     46.49 o 
  -8  13   7       83.49       60.34     45.72 o 
  -7  13   7       31.88       27.02     40.96 o 
  -6  13   7      164.50      205.85     72.30 o 
  -5  13   7       14.87       -3.31     27.33 o 
  -4  13   7       18.99      -29.99     23.30 o 
  -3  13   7      103.35       83.32     41.58 o 
  -2  13   7       95.24      123.97     28.66 o 
  -1  13   7      166.03      152.14     29.56 o 
   0  13   7      205.63      264.87     54.71 o 
   1  13   7        6.16       17.07     32.23 o 
   2  13   7      583.41      572.54     64.63 o 
   3  13   7        2.53        8.66     37.24 o 
   4  13   7      211.43      382.34     52.03 o 
   5  13   7        4.69       -7.93     31.84 o 
   6  13   7      159.63      159.33     47.26 o 
   7  13   7        0.33      -37.66     51.95 o 
   8  13   7      183.03      341.14     90.70 o 
  -9  14   7      174.48      138.72     54.28 o 
  -8  14   7       10.24       31.11     43.22 o 
  -7  14   7       15.90      -24.71     44.27 o 
  -6  14   7       55.89      106.96     50.81 o 
  -5  14   7      331.58      331.49     66.03 o 
  -4  14   7      660.42      762.98     55.99 o 
  -3  14   7       17.61      -12.87     25.33 o 
  -2  14   7      472.43      496.40     45.81 o 
  -1  14   7       32.00        6.50     23.03 o 
   0  14   7      172.97      174.62     68.94 o 
   1  14   7      209.93      104.34     50.58 o 
   2  14   7        4.46        9.70     36.55 o 
   3  14   7        0.59      -21.39     43.46 o 
   4  14   7       20.24       43.86     50.00 o 
   5  14   7       60.91      100.15     46.25 o 
   6  14   7       20.22       31.32     41.83 o 
  -7  15   7        7.55       67.10     69.92 o 
  -6  15   7        0.61      -48.05     50.22 o 
  -5  15   7        0.08      -20.13     45.02 o 
  -4  15   7        2.48      -10.10     28.73 o 
  -3  15   7        0.40        8.98     27.68 o 
  -2  15   7        8.37       38.19     29.93 o 
  -1  15   7       73.35       66.02     55.41 o 
   0  15   7       64.83       11.91     54.55 o 
   1  15   7      212.58      125.76     70.57 o 
   2  15   7       41.62       61.61     62.23 o 
   3  15   7       12.19       -2.75     48.66 o 
 -18   0   8      198.91      102.60    107.36 o 
 -16   0   8       31.49       86.37     76.41 o 
 -14   0   8       19.07      -63.64     46.97 o 
 -12   0   8     2206.03     2409.41    205.64 o 
 -10   0   8       47.35       35.50     41.56 o 
  -8   0   8      297.64      277.53     21.83 o 
  -6   0   8      362.12      368.45     44.06 o 
  -4   0   8    33868.50    35300.52    675.60 o 
  -2   0   8     2906.79     2880.80     83.83 o 
   0   0   8     9089.39     8502.61    203.39 o 
   2   0   8     6940.35     6724.07    250.08 o 
   4   0   8       98.22      112.28     32.43 o 
   6   0   8      199.43      139.03     33.47 o 
   8   0   8      148.14       63.93     30.72 o 
  10   0   8        4.25        1.84     32.98 o 
  12   0   8       31.47       55.92     39.70 o 
  14   0   8        3.25       -9.97     52.61 o 
 -19   1   8        4.31      -30.16     68.89 o 
 -18   1   8       20.03        6.16     64.36 o 
 -17   1   8       70.45       30.39     83.01 o 
 -16   1   8        2.08      -18.72     50.42 o 
 -15   1   8        1.24       31.81     49.82 o 
 -14   1   8        1.80      -48.81     32.54 o 
 -13   1   8      400.61      418.48    133.66 o 
 -12   1   8     2050.40     2019.71    137.37 o 
 -11   1   8       45.43       55.59     35.57 o 
 -10   1   8     1739.26     1743.89     61.24 o 
  -9   1   8      462.67      490.71     18.78 o 
  -8   1   8     1999.03     1831.23     56.82 o 
  -7   1   8       62.26       33.48      9.16 o 
  -6   1   8    16060.68    17173.56    271.00 o 
  -5   1   8      445.58      498.05     20.67 o 
  -4   1   8    20442.54    20732.41    345.38 o 
  -3   1   8     8636.13     9007.15    197.82 o 
  -2   1   8      722.73      702.10     31.78 o 
  -1   1   8     1648.81     1642.30     48.69 o 
   0   1   8      544.92      651.19     23.96 o 
   1   1   8     1312.88     1360.30     53.06 o 
   2   1   8     1640.54     1760.00     49.88 o 
   3   1   8     1510.24     1749.92     69.30 o 
   4   1   8        7.80        9.46     16.15 o 
   5   1   8     1673.28     1719.50     68.92 o 
   6   1   8      238.50      207.74     28.82 o 
   7   1   8      180.36      123.71     26.86 o 
   8   1   8      506.84      437.58     39.94 o 
   9   1   8       25.84       54.56     20.76 o 
  10   1   8      325.57      331.15     34.82 o 
  11   1   8       64.30       93.96     24.93 o 
  12   1   8      351.32      395.66     44.10 o 
  13   1   8       15.54      -35.05     35.07 o 
  14   1   8      361.41      385.77     62.92 o 
  15   1   8        8.15        0.61     46.02 o 
 -19   2   8       14.94       32.32     68.76 o 
 -18   2   8      103.91      134.01     77.11 o 
 -17   2   8       18.15       49.27     57.10 o 
 -16   2   8      239.56      241.25    122.41 o 
 -15   2   8       54.93      110.82     58.47 o 
 -14   2   8       37.96       -0.14     41.01 o 
 -13   2   8        3.36      -10.92     35.07 o 
 -12   2   8       79.78       24.18     34.64 o 
 -11   2   8      119.98       88.79     34.74 o 
 -10   2   8      198.72      202.87     24.40 o 
  -9   2   8      441.52      467.65     37.89 o 
  -8   2   8      733.08      698.69     20.95 o 
  -7   2   8      138.97      106.81     13.56 o 
  -6   2   8       38.60       15.55      8.14 o 
  -5   2   8       51.58       69.29     12.13 o 
  -4   2   8       40.14       43.56     11.03 o 
  -3   2   8      769.79      766.70     49.60 o 
  -2   2   8     1288.43     1180.10     49.52 o 
  -1   2   8     3080.17     3110.19     67.15 o 
   0   2   8      383.21      284.64     20.02 o 
   1   2   8        1.96        0.29      8.58 o 
   2   2   8     3971.32     3823.92     89.93 o 
   3   2   8      188.12      217.62     17.70 o 
   4   2   8     7517.38     7680.68    170.38 o 
   5   2   8       86.48       70.62     18.59 o 
   6   2   8     2382.21     2315.80     82.82 o 
   7   2   8      382.44      287.10     34.34 o 
   8   2   8      403.30      370.16     36.86 o 
   9   2   8      131.96      106.83     25.65 o 
  10   2   8      253.08      238.43     36.18 o 
  11   2   8      162.33      128.51     30.77 o 
  12   2   8      112.81       85.07     38.05 o 
  13   2   8       17.38       10.76     34.38 o 
  14   2   8       14.76        2.43     37.99 o 
  15   2   8        4.07       58.83     46.00 o 
 -19   3   8        7.42     -101.74     84.64 o 
 -18   3   8        5.63      -60.39     76.19 o 
 -17   3   8       32.17      -90.26     66.67 o 
 -16   3   8        2.34       50.84     69.59 o 
 -15   3   8        3.20      -33.50     42.41 o 
 -14   3   8      206.21      101.47    103.47 o 
 -13   3   8     1832.70     1974.37    225.23 o 
 -12   3   8     1039.67     1107.78     58.77 o 
 -11   3   8      161.41      111.02     22.86 o 
 -10   3   8     1761.34     1813.08     69.03 o 
  -9   3   8      427.99      525.33     33.40 o 
  -8   3   8     2770.50     2681.00     55.10 o 
  -7   3   8        1.49        1.88      9.00 o 
  -6   3   8     5058.40     5122.62     82.72 o 
  -5   3   8        9.77       -0.21      7.13 o 
  -4   3   8     1528.43     1487.65     37.38 o 
  -3   3   8     2022.36     1899.93     54.16 o 
  -2   3   8     1829.36     1738.58     44.04 o 
  -1   3   8      804.74      779.19     28.92 o 
   0   3   8      328.34      394.24     31.37 o 
   1   3   8       16.80       11.04     10.61 o 
   2   3   8      200.53      184.47     20.88 o 
   3   3   8       10.01        1.06     10.57 o 
   4   3   8       38.09       32.63     11.55 o 
   5   3   8       42.93       18.95     13.79 o 
   6   3   8       17.41       14.19     15.48 o 
   7   3   8       19.01       -8.21     18.55 o 
   8   3   8     1576.01     1690.45     77.42 o 
   9   3   8      534.01      434.39     50.35 o 
  10   3   8      293.57      337.58     40.32 o 
  11   3   8       87.66       32.10     26.92 o 
  12   3   8      154.10      207.47     59.16 o 
  13   3   8      115.68      113.37     62.97 o 
  14   3   8       62.68      147.58    103.36 o 
  15   3   8       46.55       48.27     72.81 o 
 -18   4   8      125.57      114.07    117.75 o 
 -17   4   8      135.94      111.91     94.38 o 
 -16   4   8      485.56      782.28    172.09 o 
 -15   4   8       42.49      156.28     82.90 o 
 -14   4   8       78.59      130.74     78.14 o 
 -13   4   8        1.66        1.79     20.70 o 
 -12   4   8        5.82      -10.09     22.33 o 
 -11   4   8      208.44      133.12     25.35 o 
 -10   4   8      108.70      112.92     28.89 o 
  -9   4   8       98.12      101.44     17.05 o 
  -8   4   8      329.22      408.29     31.31 o 
  -7   4   8      651.90      756.76     29.32 o 
  -6   4   8      197.88      172.70     16.12 o 
  -5   4   8      828.51      838.08     28.88 o 
  -4   4   8      946.60      908.69     30.77 o 
  -3   4   8     1529.38     1560.68     43.22 o 
  -2   4   8     1183.07     1008.63     38.14 o 
  -1   4   8      601.33      744.98     28.27 o 
   0   4   8     3301.21     3229.97     62.05 o 
   1   4   8       81.31       54.29     12.92 o 
   2   4   8     5303.08     5542.00    115.31 o 
   3   4   8      581.40      682.93     32.20 o 
   4   4   8     8613.01     8677.59    159.75 o 
   5   4   8      626.21      652.20     27.67 o 
   6   4   8     1706.99     1872.34     64.73 o 
   7   4   8     1634.42     1675.58    121.18 o 
   8   4   8      250.79      273.12     36.35 o 
   9   4   8      481.93      505.88     47.76 o 
  10   4   8      267.18      289.47     38.72 o 
  11   4   8      439.86      471.29     50.55 o 
  12   4   8      114.47      130.36     64.78 o 
  13   4   8       24.18       50.27     58.94 o 
  14   4   8       51.57       63.90     66.64 o 
  15   4   8       49.42       95.34     72.39 o 
 -18   5   8       10.78      118.40    118.84 o 
 -17   5   8        6.09      -15.80     79.44 o 
 -16   5   8        1.30       -4.55     81.82 o 
 -15   5   8      785.54      699.60    155.85 o 
 -14   5   8       47.43      -23.16     64.94 o 
 -13   5   8      263.09      296.63     78.68 o 
 -12   5   8      179.76      130.23     76.52 o 
 -11   5   8      317.79      384.52     57.07 o 
 -10   5   8      737.90      758.32     62.03 o 
  -9   5   8     2139.35     2097.11    113.98 o 
  -8   5   8     1045.15     1059.19     52.41 o 
  -7   5   8       53.79       37.24     11.29 o 
  -6   5   8     1172.77     1210.96     41.93 o 
  -5   5   8      508.96      515.31     28.72 o 
  -4   5   8     1572.33     1511.28     40.51 o 
  -3   5   8      284.29      323.07     22.34 o 
  -2   5   8     2854.97     2683.57     59.43 o 
  -1   5   8     1671.44     1679.01     43.49 o 
   0   5   8     1063.71      962.17     31.15 o 
   1   5   8      680.82      787.36     32.90 o 
   2   5   8      281.90      267.02     36.12 o 
   3   5   8      113.98       89.13     15.53 o 
   4   5   8        0.44      -14.43     11.46 o 
   5   5   8       89.70       86.25     19.62 o 
   6   5   8     1484.63     1555.47     72.06 o 
   7   5   8       81.32       75.02     20.53 o 
   8   5   8      318.31      302.97     34.86 o 
   9   5   8      410.05      440.71     46.54 o 
  10   5   8       96.80       91.19     39.28 o 
  11   5   8      612.58      601.31     56.68 o 
  12   5   8       17.36      -16.38     35.32 o 
  13   5   8      293.60      397.38     89.82 o 
  14   5   8        3.28        6.18     65.85 o 
 -18   6   8       16.55       75.11    109.53 o 
 -17   6   8      216.91       93.08    112.78 o 
 -16   6   8        2.58        6.71     80.09 o 
 -15   6   8      153.96      176.85     97.41 o 
 -14   6   8      464.60      431.25    126.85 o 
 -13   6   8       21.72       34.62     30.85 o 
 -12   6   8        6.90       -8.19     30.52 o 
 -11   6   8     1077.21     1088.16     71.46 o 
 -10   6   8      451.83      478.74     59.58 o 
  -9   6   8      166.19      158.87     27.84 o 
  -8   6   8      284.54      278.78     33.06 o 
  -7   6   8        0.87       -6.86     13.27 o 
  -6   6   8       49.40       63.41     14.90 o 
  -5   6   8       68.61       76.45     19.41 o 
  -4   6   8     1370.18     1415.57     52.66 o 
  -3   6   8     2892.54     2827.13     75.22 o 
  -2   6   8     3766.57     3400.87     99.86 o 
  -1   6   8      182.05      266.15     19.87 o 
   0   6   8     1279.63     1221.36     37.09 o 
   1   6   8       16.98        5.62     11.20 o 
   2   6   8      849.04      800.30     35.37 o 
   3   6   8      365.63      328.33     23.27 o 
   4   6   8      542.18      608.53     34.20 o 
   5   6   8      445.03      488.73     33.50 o 
   6   6   8      107.09       99.86     20.33 o 
   7   6   8      800.04      856.04     42.50 o 
   8   6   8     2057.43     2134.76     75.99 o 
   9   6   8      663.13      676.88     56.55 o 
  10   6   8      315.58      344.78     45.28 o 
  11   6   8       66.69       61.65     37.93 o 
  12   6   8      182.52      141.79     62.86 o 
  13   6   8      118.40      150.66    118.84 o 
  14   6   8        7.93       24.03    105.42 o 
 -17   7   8        0.11      -95.68     86.37 o 
 -16   7   8       13.65      -71.00     79.22 o 
 -15   7   8      270.03      173.01     41.67 o 
 -14   7   8        6.57       12.89     79.98 o 
 -13   7   8       27.05       23.95     32.14 o 
 -12   7   8      346.96      252.75     61.55 o 
 -11   7   8     1215.87     1345.58    108.33 o 
 -10   7   8      380.90      458.69     51.39 o 
  -9   7   8     2175.11     2252.73     87.25 o 
  -8   7   8      608.00      555.60     45.64 o 
  -7   7   8     1589.10     1584.14     66.42 o 
  -6   7   8     1424.91     1379.58     42.91 o 
  -5   7   8     1650.13     1863.11     53.34 o 
  -4   7   8      431.26      458.71     28.11 o 
  -3   7   8       41.66       25.07     12.47 o 
  -2   7   8      156.27      220.04     20.12 o 
  -1   7   8       15.25       -3.04     10.92 o 
   0   7   8       60.44       40.70     12.47 o 
   1   7   8        2.47        3.95     13.21 o 
   2   7   8       74.16       56.21     16.38 o 
   3   7   8       31.30       28.02     14.05 o 
   4   7   8        7.67       14.74     15.18 o 
   5   7   8     1421.52     1402.25     56.54 o 
   6   7   8     2439.39     2656.28    105.05 o 
   7   7   8        7.41        3.26     17.53 o 
   8   7   8      385.32      418.92     37.25 o 
   9   7   8      389.23      463.85     48.52 o 
  10   7   8      199.12      192.25     50.65 o 
  11   7   8     1006.53     1077.94    342.11 o 
  12   7   8      259.72      123.24     64.88 o 
  13   7   8      496.15      186.01    175.87 o 
 -17   8   8      187.25      140.70    117.10 o 
 -16   8   8       38.82      205.64    133.99 o 
 -15   8   8      136.89      233.35     49.36 o 
 -14   8   8        2.79      -39.55     33.80 o 
 -13   8   8        1.45       22.25     34.00 o 
 -12   8   8       51.20       56.53     31.09 o 
 -11   8   8       16.54       20.89     27.55 o 
 -10   8   8        1.63      -11.20     21.39 o 
  -9   8   8       73.03       37.43     22.78 o 
  -8   8   8      105.41      102.30     45.06 o 
  -7   8   8       62.28       29.81     21.72 o 
  -6   8   8        7.32       30.06     15.62 o 
  -5   8   8       38.21       27.26     13.92 o 
  -4   8   8        5.66      -10.54     13.34 o 
  -3   8   8      741.93      818.05     37.83 o 
  -2   8   8      466.92      441.59     27.49 o 
  -1   8   8      243.45      183.44     19.71 o 
   0   8   8      949.26     1054.14     47.44 o 
   1   8   8      676.50      632.40     38.37 o 
   2   8   8      724.61      877.80     41.89 o 
   3   8   8     1288.26     1351.79     47.54 o 
   4   8   8       36.78       31.90     16.88 o 
   5   8   8      592.41      472.71     39.60 o 
   6   8   8      174.41      140.86     26.60 o 
   7   8   8      561.48      503.19     42.02 o 
   8   8   8      245.94      240.97     34.51 o 
   9   8   8      281.93      375.98     41.89 o 
  10   8   8        0.49      -38.52     35.72 o 
  11   8   8      331.90      278.68    115.37 o 
  12   8   8       44.30      -47.23     79.87 o 
  13   8   8        4.97      112.56    121.22 o 
 -16   9   8       17.69       29.71     46.00 o 
 -15   9   8      202.89       93.63     62.12 o 
 -14   9   8      130.49       94.20     43.98 o 
 -13   9   8      235.37      423.42     67.89 o 
 -12   9   8      267.32      212.02     43.54 o 
 -11   9   8     1100.34     1118.90     85.18 o 
 -10   9   8      173.88      123.10     45.19 o 
  -9   9   8      755.36      813.27     62.05 o 
  -8   9   8      207.93      239.48     34.50 o 
  -7   9   8     1286.92     1342.74     81.51 o 
  -6   9   8      192.45      171.47     21.69 o 
  -5   9   8      812.68      826.58     38.72 o 
  -4   9   8       12.93       13.01     13.85 o 
  -3   9   8        2.10      -22.23     14.82 o 
  -2   9   8      771.84      897.78     40.68 o 
  -1   9   8       35.14       16.63     14.88 o 
   0   9   8       97.62       89.21     17.43 o 
   1   9   8      192.16      199.98     27.07 o 
   2   9   8        0.14       -0.44     15.67 o 
   3   9   8      179.95      117.40     24.37 o 
   4   9   8       91.38      120.26     23.09 o 
   5   9   8      842.72      844.78     48.70 o 
   6   9   8      875.74      847.95     54.52 o 
   7   9   8      428.20      454.95     48.89 o 
   8   9   8       93.53      105.27     33.81 o 
   9   9   8      166.77      208.69     37.19 o 
  10   9   8        0.55       -0.70     39.84 o 
  11   9   8      341.00      489.26    251.63 o 
  12   9   8        0.24       77.71    114.29 o 
 -15  10   8      605.28      648.87     83.66 o 
 -14  10   8       10.72       -5.26     40.29 o 
 -13  10   8      183.02      195.90     56.28 o 
 -12  10   8       18.79       18.17     37.53 o 
 -11  10   8       55.80       44.12     40.31 o 
 -10  10   8        0.33        3.92     26.07 o 
  -9  10   8       12.41       18.70     27.87 o 
  -8  10   8        0.49        1.64     24.47 o 
  -7  10   8      211.84      294.60     38.23 o 
  -6  10   8        0.05       25.99     17.44 o 
  -5  10   8      181.46      127.08     20.62 o 
  -4  10   8      550.98      653.87     40.15 o 
  -3  10   8      200.72      188.81     25.27 o 
  -2  10   8       89.00       57.08     20.92 o 
  -1  10   8      328.10      350.38     29.78 o 
   0  10   8        5.47        1.21     18.53 o 
   1  10   8     2900.14     3206.19    103.55 o 
   2  10   8      385.59      428.54     38.63 o 
   3  10   8      938.99     1028.35     64.15 o 
   4  10   8        0.51        2.38     19.89 o 
   5  10   8       73.93       38.46     34.59 o 
   6  10   8      283.17      261.05     45.02 o 
   7  10   8      970.99      822.71     67.57 o 
   8  10   8       10.12       16.32     28.93 o 
   9  10   8       63.77       62.14     49.61 o 
  10  10   8       22.04      -10.08     30.65 o 
  11  10   8        0.22       51.52    104.12 o 
 -14  11   8       61.77       54.32     47.82 o 
 -13  11   8      114.94      115.04     55.52 o 
 -12  11   8        7.42       51.03     47.16 o 
 -11  11   8      268.74      241.88     47.88 o 
 -10  11   8        0.12       21.39     33.94 o 
  -9  11   8      276.66      353.55     55.80 o 
  -8  11   8       82.47       45.43     31.58 o 
  -7  11   8      294.97      244.15     39.11 o 
  -6  11   8        8.44        7.21     17.43 o 
  -5  11   8      330.20      321.47     35.03 o 
  -4  11   8       80.39       44.18     33.08 o 
  -3  11   8       60.62       71.96     33.17 o 
  -2  11   8     1703.66     1614.13     66.22 o 
  -1  11   8      191.22      185.28     25.00 o 
   0  11   8        3.63       -1.64     21.37 o 
   1  11   8       53.96       54.11     24.95 o 
   2  11   8       46.21       67.48     27.50 o 
   3  11   8      148.76      141.09     31.48 o 
   4  11   8       38.36       81.90     34.21 o 
   5  11   8       37.55       30.63     26.97 o 
   6  11   8       16.45      -19.56     31.18 o 
   7  11   8      462.88      440.60     59.95 o 
   8  11   8       15.90      -16.72     31.91 o 
   9  11   8      210.98      138.44     63.10 o 
  10  11   8        0.01        2.81     44.59 o 
 -13  12   8        0.83        6.12     49.75 o 
 -12  12   8        0.13       19.03     81.39 o 
 -11  12   8        0.29       10.15     37.14 o 
 -10  12   8       43.31       36.92     39.49 o 
  -9  12   8        0.72        0.86     34.37 o 
  -8  12   8       92.88       73.71     56.50 o 
  -7  12   8      386.04      326.50     53.65 o 
  -6  12   8       15.10      -31.99     32.73 o 
  -5  12   8        1.70      -28.57     25.71 o 
  -4  12   8      139.59       93.42     28.17 o 
  -3  12   8      129.10      123.92     44.77 o 
  -2  12   8       30.87       34.99     23.72 o 
  -1  12   8      499.49      496.46     52.98 o 
   0  12   8       45.90       28.14     29.20 o 
   1  12   8     1434.84     1557.44     96.89 o 
   2  12   8        0.13       10.12     30.49 o 
   3  12   8      518.87      499.57     60.86 o 
   4  12   8        3.40      -35.33     26.43 o 
   5  12   8      350.29      256.74     84.08 o 
   6  12   8        0.28       -2.18     40.07 o 
   7  12   8      255.08      201.25     60.17 o 
   8  12   8        1.11       -4.34     41.17 o 
   9  12   8       81.72      101.30     63.64 o 
 -11  13   8      277.15      394.85     72.43 o 
 -10  13   8        1.29       59.98     46.15 o 
  -9  13   8      566.35      521.31     75.27 o 
  -8  13   8        2.98       12.59     34.93 o 
  -7  13   8      184.80      129.07     56.87 o 
  -6  13   8       48.44       18.73     42.45 o 
  -5  13   8      102.56       83.51     39.38 o 
  -4  13   8      209.07      236.88     71.70 o 
  -3  13   8       22.03      -23.86     22.97 o 
  -2  13   8        1.16      -11.34     22.53 o 
  -1  13   8       26.05       38.92     23.15 o 
   0  13   8       32.25        3.75     35.53 o 
   1  13   8       20.37       15.84     34.62 o 
   2  13   8      324.32      315.89     53.17 o 
   3  13   8       35.93       -5.27     35.21 o 
   4  13   8        0.52       28.56     36.85 o 
   5  13   8       37.43      124.03     39.79 o 
   6  13   8       60.15       71.22     66.24 o 
   7  13   8       11.70       10.39     58.88 o 
  -9  14   8        0.78       11.22     45.36 o 
  -8  14   8       28.03       80.76     47.64 o 
  -7  14   8      122.47      106.07     65.15 o 
  -6  14   8       95.50      101.74     62.99 o 
  -5  14   8      418.12      453.04     43.71 o 
  -4  14   8       51.61       76.58     30.07 o 
  -3  14   8      385.71      351.32     43.43 o 
  -2  14   8       26.95       17.42     23.35 o 
  -1  14   8      291.29      230.28     59.09 o 
   0  14   8        2.15        5.93     48.81 o 
   1  14   8      387.00      368.74     68.10 o 
   2  14   8        4.74       86.00     50.68 o 
   3  14   8      333.59      502.52    123.81 o 
   4  14   8        1.53      -38.68     46.34 o 
   5  14   8       55.80      -10.91     48.36 o 
  -6  15   8        0.41        6.93     58.88 o 
  -5  15   8      103.75       42.64     53.90 o 
  -4  15   8       36.36       42.07     31.88 o 
  -3  15   8      260.06      229.52     38.43 o 
  -2  15   8        8.22       47.29     29.18 o 
  -1  15   8       78.69      106.07     59.74 o 
   0  15   8        0.16      -22.94     57.58 o 
   1  15   8       16.16       14.07     62.12 o 
   2  15   8       25.65        0.11     48.05 o 
   3  15   8        1.22      -42.85     46.14 o 
 -19   0   9      436.81      483.79    161.26 o 
 -17   0   9      136.48      280.31    106.28 o 
 -15   0   9      243.14      364.95    111.26 o 
 -13   0   9      205.13      272.09     87.45 o 
 -11   0   9     2468.00     2410.06    196.76 o 
  -9   0   9       32.58       13.08     13.64 o 
  -7   0   9      138.74      224.77     27.95 o 
  -5   0   9    30881.15    30634.48    593.43 o 
  -3   0   9     1324.85     1314.86     51.80 o 
  -1   0   9     2136.72     2062.12     67.85 o 
   1   0   9     1064.85     1017.56     61.42 o 
   3   0   9     1379.68     1500.23    127.93 o 
   5   0   9     1268.64     1194.28     92.44 o 
   7   0   9     1292.86     1095.74    119.92 o 
   9   0   9     1148.49     1226.06    108.58 o 
  11   0   9      567.40      561.39     70.49 o 
  13   0   9      342.12      285.21     77.73 o 
  15   0   9       93.51      127.78     85.18 o 
 -19   1   9       11.42        0.60     70.94 o 
 -18   1   9        5.82       55.92     66.57 o 
 -17   1   9       14.38      -13.31     54.85 o 
 -16   1   9       59.02       62.46     55.93 o 
 -15   1   9      192.49       76.41     52.88 o 
 -14   1   9      142.00      117.10     49.03 o 
 -13   1   9      169.09      130.71     76.30 o 
 -12   1   9      108.03       38.44     34.48 o 
 -11   1   9      145.90       82.92     20.34 o 
 -10   1   9        3.92       -7.51     13.44 o 
  -9   1   9      136.20      178.73     17.56 o 
  -8   1   9      154.49      183.07     14.91 o 
  -7   1   9     2590.91     2754.90     55.81 o 
  -6   1   9      133.67      136.16     21.35 o 
  -5   1   9     8539.00     8451.59    153.38 o 
  -4   1   9       87.75       79.79     12.08 o 
  -3   1   9     9857.14    10220.92    156.43 o 
  -2   1   9       13.05       24.84      8.84 o 
  -1   1   9      678.75      572.85     25.87 o 
   0   1   9        6.62        9.10      8.06 o 
   1   1   9       34.80       20.07      8.11 o 
   2   1   9       68.05       79.71     12.89 o 
   3   1   9     2110.88     1847.37    159.81 o 
   4   1   9        1.26       13.76     17.97 o 
   5   1   9     1102.09     1002.77     98.61 o 
   6   1   9      786.75      764.59     56.77 o 
   7   1   9      794.09      819.22     55.14 o 
   8   1   9      408.12      537.94     59.44 o 
   9   1   9      164.97      291.34     34.62 o 
  10   1   9      124.57      124.47     40.85 o 
  11   1   9        5.46       22.32     23.21 o 
  12   1   9       83.06       61.00     30.26 o 
  13   1   9      218.48      257.69     55.89 o 
  14   1   9        0.26        5.16     42.05 o 
  15   1   9       96.19      176.94     62.22 o 
 -19   2   9       36.69       -7.59     69.16 o 
 -18   2   9       52.71      -18.33     70.78 o 
 -17   2   9        3.20       -1.10     53.22 o 
 -16   2   9       99.77      -19.15     54.00 o 
 -15   2   9        8.96       66.75     51.42 o 
 -14   2   9        0.74      -14.14     37.91 o 
 -13   2   9       50.81       12.44     39.74 o 
 -12   2   9      358.21      356.12     45.57 o 
 -11   2   9     1343.32     1340.92     75.80 o 
 -10   2   9      567.13      461.35     35.02 o 
  -9   2   9     1588.45     1519.16     41.44 o 
  -8   2   9        9.42       10.22     10.00 o 
  -7   2   9     1459.00     1417.06     35.47 o 
  -6   2   9     4333.39     4333.55     76.67 o 
  -5   2   9    12978.33    13065.40    210.11 o 
  -4   2   9      280.03      339.79     21.38 o 
  -3   2   9     2450.12     2392.39     52.82 o 
  -2   2   9      212.19      235.80     21.24 o 
  -1   2   9      422.11      373.21     21.97 o 
   0   2   9      349.66      431.33     20.68 o 
   1   2   9       34.53       39.63     13.94 o 
   2   2   9      312.73      382.31     24.32 o 
   3   2   9     1695.12     1729.81     53.35 o 
   4   2   9      841.69      914.68     51.44 o 
   5   2   9     4388.92     4511.40    141.05 o 
   6   2   9       37.43       47.76     24.37 o 
   7   2   9     4142.11     4154.52    114.50 o 
   8   2   9       14.11      -10.05     18.18 o 
   9   2   9      327.33      345.03     43.01 o 
  10   2   9        0.94        7.07     22.36 o 
  11   2   9      652.34      737.70     56.15 o 
  12   2   9        3.60      -30.08     30.21 o 
  13   2   9      298.51      297.17     64.15 o 
  14   2   9      187.84      271.76    102.37 o 
  15   2   9       64.00       59.75     63.93 o 
 -19   3   9      234.01      141.35    129.66 o 
 -18   3   9        1.53       54.76     85.28 o 
 -17   3   9      234.64      352.40    131.61 o 
 -16   3   9       55.24       20.61     51.90 o 
 -15   3   9      461.49      413.04     98.27 o 
 -14   3   9      181.89      176.89     57.60 o 
 -13   3   9        8.80       12.24     38.60 o 
 -12   3   9      221.35      232.13     36.35 o 
 -11   3   9      257.69      254.93     34.11 o 
 -10   3   9       11.73       23.49     18.49 o 
  -9   3   9      227.69      216.76     24.34 o 
  -8   3   9       22.49        9.62      8.95 o 
  -7   3   9     1761.17     1677.65     37.65 o 
  -6   3   9        0.66       -9.83      7.60 o 
  -5   3   9     1539.52     1499.54     39.40 o 
  -4   3   9       23.03       25.52     13.13 o 
  -3   3   9     1375.28     1380.00     38.21 o 
  -2   3   9     1940.64     2118.64     49.14 o 
  -1   3   9      736.82      696.20     29.13 o 
   0   3   9       37.30       21.23      9.08 o 
   1   3   9     3596.50     3360.72     84.40 o 
   2   3   9      481.15      505.88     26.09 o 
   3   3   9     5339.06     5563.40    112.38 o 
   4   3   9      189.48      161.16     28.74 o 
   5   3   9     5550.58     5959.06    134.43 o 
   6   3   9      834.03      927.34     47.53 o 
   7   3   9     1051.19     1079.07     59.94 o 
   8   3   9       91.07      103.11     26.27 o 
   9   3   9       97.26      123.69     30.64 o 
  10   3   9      193.90      190.75     33.20 o 
  11   3   9       70.80       80.64     29.89 o 
  12   3   9      110.71      127.22     54.02 o 
  13   3   9       26.56       60.52     48.95 o 
  14   3   9       23.38       45.91     48.13 o 
 -18   4   9        2.52      110.18    107.58 o 
 -17   4   9       21.20       31.17     90.05 o 
 -16   4   9      148.66      151.52    101.09 o 
 -15   4   9      772.41      725.14    154.55 o 
 -14   4   9       65.94       21.00     66.89 o 
 -13   4   9       93.81      121.08     32.89 o 
 -12   4   9     2157.38     2192.20     95.63 o 
 -11   4   9      741.65      749.32     86.33 o 
 -10   4   9      804.67      772.38     64.17 o 
  -9   4   9      716.52      787.96     38.53 o 
  -8   4   9      182.59      193.79     20.10 o 
  -7   4   9       74.83       37.41     10.35 o 
  -6   4   9      755.86      753.45     26.99 o 
  -5   4   9      887.80      833.71     28.46 o 
  -4   4   9     1062.39     1132.24     35.01 o 
  -3   4   9     2068.94     2070.79     46.94 o 
  -2   4   9     2730.54     2611.28     54.96 o 
  -1   4   9     1062.83     1083.17     45.60 o 
   0   4   9      285.29      331.67     18.01 o 
   1   4   9      251.91      295.16     30.27 o 
   2   4   9      498.48      511.50     27.15 o 
   3   4   9        7.45        7.25     12.33 o 
   4   4   9      981.75      936.88     39.09 o 
   5   4   9     1052.01     1121.01     41.37 o 
   6   4   9       64.32       68.72     18.37 o 
   7   4   9     4144.75     4083.20    107.14 o 
   8   4   9      660.81      658.13     49.22 o 
   9   4   9        2.27       72.05     29.69 o 
  10   4   9        3.40       25.14     25.53 o 
  11   4   9      384.00      482.32     60.91 o 
  12   4   9       31.42      104.58     40.70 o 
  13   4   9       30.77      125.47     54.32 o 
  14   4   9      202.68      181.45     65.24 o 
 -18   5   9      206.55       79.87    112.34 o 
 -17   5   9      227.94      171.65    113.42 o 
 -16   5   9       41.99      100.87     98.06 o 
 -15   5   9        3.95      -61.47     57.36 o 
 -14   5   9      311.18      307.94     51.41 o 
 -13   5   9        1.57       -5.30     24.98 o 
 -12   5   9      299.58      349.42     59.53 o 
 -11   5   9      103.52       63.13     26.70 o 
 -10   5   9       14.66       12.56     18.05 o 
  -9   5   9      384.85      387.77     30.22 o 
  -8   5   9     1266.01     1441.77     49.98 o 
  -7   5   9      191.31      179.96     18.43 o 
  -6   5   9       22.55       13.79     10.55 o 
  -5   5   9     3078.71     2964.83     69.18 o 
  -4   5   9     1193.77     1326.49     52.28 o 
  -3   5   9     1299.21     1053.71     36.02 o 
  -2   5   9     4549.12     4890.80     89.16 o 
  -1   5   9      870.55      694.03     27.51 o 
   0   5   9     2012.31     1847.37     43.88 o 
   1   5   9      104.53       58.76     15.05 o 
   2   5   9      253.62      219.99     29.91 o 
   3   5   9      667.33      759.91     38.66 o 
   4   5   9      499.25      448.30     29.50 o 
   5   5   9      391.64      375.05     27.65 o 
   6   5   9       25.08       25.99     12.87 o 
   7   5   9      263.79      265.16     28.69 o 
   8   5   9      146.09      111.42     24.87 o 
   9   5   9      591.26      532.55     45.35 o 
  10   5   9      115.08       94.74     39.29 o 
  11   5   9       72.65       33.21     30.27 o 
  12   5   9       40.64       41.39     38.45 o 
  13   5   9        8.93       28.79     39.26 o 
  14   5   9      112.25      132.68     61.12 o 
 -18   6   9        9.34      -67.10     71.86 o 
 -17   6   9        7.58       -4.33     95.68 o 
 -16   6   9      534.84      604.79    158.02 o 
 -15   6   9        6.29       32.43     28.72 o 
 -14   6   9        9.54      -13.19     27.62 o 
 -13   6   9       18.59       44.47     32.74 o 
 -12   6   9     1913.65     1838.12    216.13 o 
 -11   6   9      640.05      729.69    131.78 o 
 -10   6   9     1747.37     1797.03     76.61 o 
  -9   6   9     2115.77     1891.19     74.83 o 
  -8   6   9      412.81      385.58     34.36 o 
  -7   6   9     2374.99     2311.35     79.85 o 
  -6   6   9      922.58      931.86     36.98 o 
  -5   6   9     1126.80     1078.79     37.44 o 
  -4   6   9      694.00      674.25     28.38 o 
  -3   6   9       38.43       43.14     12.68 o 
  -2   6   9     2155.25     1988.62     49.43 o 
  -1   6   9      112.16      107.16     14.07 o 
   0   6   9        5.62        5.10      9.03 o 
   1   6   9      110.47      113.71     17.97 o 
   2   6   9      124.48      138.40     17.27 o 
   3   6   9        3.78        7.01     13.27 o 
   4   6   9     1634.29     1667.60     76.90 o 
   5   6   9       38.37       11.04     14.68 o 
   6   6   9      618.72      707.15     38.42 o 
   7   6   9      859.26      828.22     34.49 o 
   8   6   9      616.25      659.21     59.49 o 
   9   6   9      272.90      270.80     41.71 o 
  10   6   9      657.63      718.55     72.65 o 
  11   6   9      157.78      215.22     48.57 o 
  12   6   9      546.52      620.21    105.08 o 
  13   6   9       43.76       64.04     65.50 o 
 -17   7   9       23.91       46.54    107.15 o 
 -16   7   9       44.64      155.42    112.99 o 
 -15   7   9      138.62       99.37     37.65 o 
 -14   7   9       30.84       28.24     33.81 o 
 -13   7   9       36.31       53.46     35.65 o 
 -12   7   9       45.88       13.86     45.56 o 
 -11   7   9      540.69      524.10     56.01 o 
 -10   7   9       82.29       59.46     22.17 o 
  -9   7   9       18.53       13.70     18.61 o 
  -8   7   9      662.11      816.59     66.51 o 
  -7   7   9        5.55       12.39     13.91 o 
  -6   7   9     1075.26     1008.81     40.19 o 
  -5   7   9      271.57      238.94     29.76 o 
  -4   7   9      765.21      762.73     42.28 o 
  -3   7   9      217.78      200.80     18.31 o 
  -2   7   9      829.24      784.36     34.21 o 
  -1   7   9      108.98      105.38     19.93 o 
   0   7   9     2416.37     2261.06     60.96 o 
   1   7   9      567.00      586.74     33.28 o 
   2   7   9      648.60      755.14     41.31 o 
   3   7   9     1508.02     1611.38     53.80 o 
   4   7   9      390.29      431.26     31.76 o 
   5   7   9       44.28       60.55     19.00 o 
   6   7   9      580.41      566.81     36.89 o 
   7   7   9     1421.71     1456.52     55.37 o 
   8   7   9      251.43      235.40     22.57 o 
   9   7   9       91.84       74.02     35.02 o 
  10   7   9        1.25       17.12     37.42 o 
  11   7   9       12.97       49.35     85.61 o 
  12   7   9        4.04       16.55     56.65 o 
  13   7   9       24.05       11.91    101.09 o 
 -17   8   9       59.94      109.53    116.02 o 
 -16   8   9       19.92       12.27     34.99 o 
 -15   8   9       49.25       25.87     39.07 o 
 -14   8   9       84.20       88.73     43.07 o 
 -13   8   9       45.91       30.70     36.45 o 
 -12   8   9      674.37      600.07     77.51 o 
 -11   8   9      393.86      390.84     51.60 o 
 -10   8   9     1780.82     1906.10     87.73 o 
  -9   8   9      152.02      113.57     25.49 o 
  -8   8   9     2444.77     2478.96     93.73 o 
  -7   8   9      377.92      502.81     41.96 o 
  -6   8   9     1444.68     1467.53     46.96 o 
  -5   8   9      897.24      957.26     40.98 o 
  -4   8   9      839.04      804.10     38.05 o 
  -3   8   9       43.20       39.53     15.16 o 
  -2   8   9      102.81       65.19     16.10 o 
  -1   8   9       36.04       12.62     13.30 o 
   0   8   9      164.29      140.46     27.28 o 
   1   8   9      269.22      311.48     30.46 o 
   2   8   9      267.95      261.53     29.89 o 
   3   8   9       69.20       64.08     19.23 o 
   4   8   9       32.55       42.14     18.13 o 
   5   8   9      119.68      100.74     23.82 o 
   6   8   9      150.22      137.56     25.09 o 
   7   8   9       91.86       99.31     31.09 o 
   8   8   9      370.52      371.10     38.69 o 
   9   8   9      242.71      321.87     57.64 o 
  10   8   9      411.43      336.74     63.28 o 
  11   8   9       77.93        0.80     58.12 o 
  12   8   9      233.50      246.98    133.99 o 
 -16   9   9      148.43      277.54    187.89 o 
 -15   9   9        0.05       52.13     43.78 o 
 -14   9   9      328.48      338.86     62.91 o 
 -13   9   9      190.74      130.85     45.43 o 
 -12   9   9        4.35       19.82     30.57 o 
 -11   9   9      664.23      700.03     82.04 o 
 -10   9   9       84.83       84.68     29.92 o 
  -9   9   9       81.18       80.79     25.00 o 
  -8   9   9      212.55      109.71     25.15 o 
  -7   9   9        0.89        8.84     15.33 o 
  -6   9   9      954.70      964.63     65.21 o 
  -5   9   9       44.31       51.62     16.05 o 
  -4   9   9     1199.99     1248.10     52.69 o 
  -3   9   9        0.76      -10.14     16.14 o 
  -2   9   9      398.67      351.02     29.23 o 
  -1   9   9        5.02       11.64     13.54 o 
   0   9   9     1569.23     1791.46     59.70 o 
   1   9   9        0.56       -1.59     17.40 o 
   2   9   9       21.91       14.27     18.34 o 
   3   9   9      279.98      263.77     28.87 o 
   4   9   9       86.47       55.38     22.41 o 
   5   9   9      387.41      330.05     39.66 o 
   6   9   9       26.56       57.71     25.17 o 
   7   9   9        3.17      -17.10     22.62 o 
   8   9   9      197.58      238.13     36.59 o 
   9   9   9       30.86       38.03     26.25 o 
  10   9   9       52.68       -4.94     44.41 o 
  11   9   9       43.02      -20.78     92.43 o 
  12   9   9       96.73       39.93     70.27 o 
 -15  10   9      119.20       58.63    144.92 o 
 -14  10   9      109.04       35.42     58.77 o 
 -13  10   9      127.95       41.97     46.76 o 
 -12  10   9      284.09      276.24     61.10 o 
 -11  10   9        0.70      -19.26     28.96 o 
 -10  10   9      115.49      124.65     33.91 o 
  -9  10   9       28.17       63.96     26.14 o 
  -8  10   9      396.92      463.28     55.32 o 
  -7  10   9      190.43      153.05     29.04 o 
  -6  10   9       21.38       41.34     18.79 o 
  -5  10   9       13.49        2.18     17.76 o 
  -4  10   9        3.36        9.00     17.62 o 
  -3  10   9     1014.00      960.02     47.83 o 
  -2  10   9     1021.44      989.27     56.79 o 
  -1  10   9      679.52      712.19     52.52 o 
   0  10   9       55.48       25.44     20.29 o 
   1  10   9       79.52       59.83     22.39 o 
   2  10   9        9.66       10.63     19.67 o 
   3  10   9       31.94       32.61     20.95 o 
   4  10   9      128.66      133.16     28.07 o 
   5  10   9      145.40       79.51     44.30 o 
   6  10   9      690.22      657.53     60.73 o 
   7  10   9       89.30       63.64     30.31 o 
   8  10   9      423.68      602.70     53.52 o 
   9  10   9       62.74       24.18     28.48 o 
  10  10   9      218.42      419.19     95.12 o 
  11  10   9        1.36        2.41     65.89 o 
 -14  11   9      120.32      131.33     64.61 o 
 -13  11   9       89.61       68.43     50.04 o 
 -12  11   9       32.03       -1.61     63.64 o 
 -11  11   9       12.46       44.02     37.03 o 
 -10  11   9       31.91       80.87     42.48 o 
  -9  11   9       23.19       10.69     28.68 o 
  -8  11   9        0.89       -6.68     25.42 o 
  -7  11   9      696.40      726.02     58.01 o 
  -6  11   9       11.04       16.11     19.38 o 
  -5  11   9      445.24      390.44     40.27 o 
  -4  11   9      424.18      533.82     52.19 o 
  -3  11   9       46.00       42.25     21.34 o 
  -2  11   9      612.79      664.48     51.90 o 
  -1  11   9      208.45      259.18     25.96 o 
   0  11   9      698.48      775.38     56.69 o 
   1  11   9      461.26      491.99     47.35 o 
   2  11   9      769.08      665.44     59.30 o 
   3  11   9        0.15      -10.24     22.44 o 
   4  11   9      297.04      315.92     61.39 o 
   5  11   9        0.26      -16.22     27.81 o 
   6  11   9      340.85      359.77     57.68 o 
   7  11   9       32.72       31.36     35.81 o 
   8  11   9      295.77      237.06    124.79 o 
   9  11   9        4.80       43.56     43.20 o 
  10  11   9       58.87       86.80     48.92 o 
 -13  12   9       21.21       -1.56     44.78 o 
 -12  12   9       84.97      127.98     53.71 o 
 -11  12   9        0.80       21.32     37.69 o 
 -10  12   9      346.74      379.74     51.89 o 
  -9  12   9        5.17       33.44     31.51 o 
  -8  12   9      484.79      589.27     84.73 o 
  -7  12   9        1.80       25.85     32.16 o 
  -6  12   9        2.10       -2.33     28.87 o 
  -5  12   9      340.33      334.90     46.74 o 
  -4  12   9      522.05      494.04     45.18 o 
  -3  12   9       20.02       33.90     24.49 o 
  -2  12   9      309.34      242.07     33.78 o 
  -1  12   9      166.46      121.53     23.27 o 
   0  12   9      386.15      248.79     52.47 o 
   1  12   9      289.38      356.63     52.40 o 
   2  12   9       17.93       16.26     32.12 o 
   3  12   9       21.35        8.40     33.39 o 
   4  12   9      128.14      218.12     47.41 o 
   5  12   9        0.29       -5.79     43.43 o 
   6  12   9       89.51      149.61     56.69 o 
   7  12   9        1.26       -7.39     43.71 o 
   8  12   9      190.92      148.27     68.40 o 
 -11  13   9        1.20        8.75     46.00 o 
 -10  13   9        2.10       13.99     39.24 o 
  -9  13   9        3.34        5.54     43.90 o 
  -8  13   9       83.63       36.59     47.60 o 
  -7  13   9      185.59      113.13     48.21 o 
  -6  13   9      698.68      739.60     49.88 o 
  -5  13   9       55.19       48.96     28.53 o 
  -4  13   9      364.00      349.85     43.43 o 
  -3  13   9      125.05       33.58     29.27 o 
  -2  13   9      310.98      311.02     35.51 o 
  -1  13   9        0.12      -13.51     36.60 o 
   0  13   9      215.05      224.88     46.99 o 
   1  13   9      294.81      169.17     43.15 o 
   2  13   9      445.59      342.98     55.00 o 
   3  13   9        0.07       14.52     36.21 o 
   4  13   9      212.90      276.70     54.68 o 
   5  13   9        0.21        5.54     44.32 o 
   6  13   9      111.69       44.59     68.40 o 
   7  13   9        5.58       11.47     58.66 o 
  -9  14   9       60.32       39.01     47.98 o 
  -8  14   9       68.40      126.31     51.18 o 
  -7  14   9        0.25       10.39     58.88 o 
  -6  14   9      170.96      204.55     67.54 o 
  -5  14   9        6.32       30.22     31.20 o 
  -4  14   9      136.40      101.40     36.15 o 
  -3  14   9       11.81      -23.27     25.18 o 
  -2  14   9       77.47       94.71     31.30 o 
  -1  14   9       82.07       93.08     59.09 o 
   0  14   9       33.66       95.46     66.89 o 
   1  14   9        0.46       77.43     50.84 o 
   2  14   9       47.15       16.65     47.86 o 
   3  14   9       40.69       73.71     50.12 o 
   4  14   9       95.81      139.09     59.85 o 
   5  14   9       30.45       13.81     49.69 o 
  -6  15   9      189.25      141.56     68.40 o 
  -5  15   9       51.96       69.92     57.36 o 
  -4  15   9      186.37      170.02     44.92 o 
  -3  15   9      100.89       76.80     33.37 o 
  -2  15   9      198.96      146.11     59.31 o 
  -1  15   9       41.57       -0.43     55.20 o 
   0  15   9       51.08       36.58     56.50 o 
   1  15   9       60.64       94.62     55.27 o 
 -18   0  10       76.99       92.86     97.19 o 
 -16   0  10       19.59       65.37     80.52 o 
 -14   0  10     1066.51     1458.72    187.24 o 
 -12   0  10       25.84      119.70     60.61 o 
 -10   0  10     1089.27     1177.25     72.98 o 
  -8   0  10     4589.29     4520.99    104.13 o 
  -6   0  10    22659.50    23921.64    469.43 o 
  -4   0  10    17438.14    18891.00    426.83 o 
  -2   0  10    10515.06    10016.01    241.13 o 
   0   0  10     2113.33     2230.37     80.86 o 
   2   0  10      542.37      531.29     60.07 o 
   4   0  10      814.46      923.33     84.60 o 
   6   0  10       43.89       38.41     34.48 o 
   8   0  10       49.55       60.51     46.43 o 
  10   0  10      289.17      400.48    165.81 o 
  12   0  10      202.58      290.51     71.10 o 
  14   0  10       21.54       56.71     90.48 o 
 -19   1  10       28.98        9.85     68.26 o 
 -18   1  10      482.38      535.03    106.93 o 
 -17   1  10      296.30      235.33    128.36 o 
 -16   1  10      591.65      579.90    129.44 o 
 -15   1  10      203.67       79.45     54.55 o 
 -14   1  10      517.41      541.53     84.49 o 
 -13   1  10        1.08       48.91     41.08 o 
 -12   1  10     2851.20     2818.02    100.99 o 
 -11   1  10       49.29       29.26     20.01 o 
 -10   1  10     1737.33     1724.39     48.79 o 
  -9   1  10       27.47       24.82     23.69 o 
  -8   1  10     1372.91     1284.69     33.42 o 
  -7   1  10       26.57       10.44      9.96 o 
  -6   1  10    16743.24    16915.63    267.01 o 
  -5   1  10     5756.70     6169.53    110.61 o 
  -4   1  10      913.80      903.56     27.77 o 
  -3   1  10      454.84      540.07     23.28 o 
  -2   1  10      554.27      506.33     26.55 o 
  -1   1  10       51.04       81.43     12.02 o 
   0   1  10       31.06        5.55     12.67 o 
   1   1  10      238.14      230.00     17.64 o 
   2   1  10     5733.95     6303.47    136.09 o 
   3   1  10      315.24      328.44     36.15 o 
   4   1  10      720.61      598.28     51.42 o 
   5   1  10       21.49       36.88     23.04 o 
   6   1  10     1006.78     1087.40     69.13 o 
   7   1  10       31.35       44.79     25.41 o 
   8   1  10     2387.77     2730.96    112.60 o 
   9   1  10        2.12       -9.93     23.39 o 
  10   1  10      763.65      826.28     59.53 o 
  11   1  10        8.70       12.23     25.01 o 
  12   1  10      275.84      348.42     49.23 o 
  13   1  10        0.03       10.03     41.66 o 
  14   1  10       71.29       82.58     55.76 o 
 -19   2  10       29.74       22.22     65.20 o 
 -18   2  10      169.89      190.49    134.53 o 
 -17   2  10        2.35       21.31     57.11 o 
 -16   2  10        5.05       20.29     49.43 o 
 -15   2  10      227.72      228.90    113.53 o 
 -14   2  10        0.06        5.41     34.74 o 
 -13   2  10      781.62      559.97    106.61 o 
 -12   2  10        4.36      -18.44     17.90 o 
 -11   2  10        2.18       -2.73     18.03 o 
 -10   2  10       94.08       73.30     22.41 o 
  -9   2  10      287.46      244.72     20.67 o 
  -8   2  10        9.83       27.20      9.78 o 
  -7   2  10     1298.06     1330.52     47.30 o 
  -6   2  10     1662.85     1628.14     41.72 o 
  -5   2  10      676.01      667.17     36.57 o 
  -4   2  10     8077.21     8089.97    129.74 o 
  -3   2  10      236.45      184.88     16.42 o 
  -2   2  10     3652.22     3434.58     69.66 o 
  -1   2  10      154.76      180.32     15.72 o 
   0   2  10       26.28        9.87      7.96 o 
   1   2  10     2842.48     3221.37     76.10 o 
   2   2  10     4236.08     4394.49     96.20 o 
   3   2  10        5.49      -15.07     10.04 o 
   4   2  10     1898.55     1819.00     73.80 o 
   5   2  10      503.28      654.87     66.95 o 
   6   2  10      744.88      961.88     66.18 o 
   7   2  10      317.81      362.45     39.36 o 
   8   2  10        1.84      -15.13     19.25 o 
   9   2  10       71.15       55.17     25.52 o 
  10   2  10       50.58       14.65     24.37 o 
  11   2  10       60.73        2.67     25.14 o 
  12   2  10       34.75       53.22     32.82 o 
  13   2  10       20.22       59.82     57.64 o 
  14   2  10       94.81       72.65     51.38 o 
 -19   3  10        8.74      -36.58     93.73 o 
 -18   3  10       47.47      126.63    102.60 o 
 -17   3  10        1.49       47.84     83.77 o 
 -16   3  10      226.32      188.65     68.02 o 
 -15   3  10        0.50      -38.54     40.71 o 
 -14   3  10       20.76       -2.12     39.97 o 
 -13   3  10      185.88      211.23     32.09 o 
 -12   3  10       39.28       59.35     24.56 o 
 -11   3  10      558.10      632.78     50.93 o 
 -10   3  10      516.72      450.60     35.02 o 
  -9   3  10      520.73      576.27     26.96 o 
  -8   3  10      767.03      708.83     27.66 o 
  -7   3  10       27.82        2.45      9.32 o 
  -6   3  10      314.02      317.78     20.55 o 
  -5   3  10      440.13      509.35     36.41 o 
  -4   3  10      505.11      415.50     21.55 o 
  -3   3  10     1746.47     1746.98     44.82 o 
  -2   3  10        1.84       -0.70      8.72 o 
  -1   3  10      228.10      232.75     25.25 o 
   0   3  10     5807.62     6050.70    118.12 o 
   1   3  10      557.24      600.57     34.79 o 
   2   3  10     1942.32     2005.09     88.36 o 
   3   3  10        7.14        0.97     11.04 o 
   4   3  10      165.45      179.12     24.08 o 
   5   3  10      530.85      672.14     44.23 o 
   6   3  10      554.50      619.48     44.88 o 
   7   3  10      286.11      368.85     38.10 o 
   8   3  10      130.55       58.90     24.37 o 
   9   3  10       85.19       52.53     25.27 o 
  10   3  10      417.11      422.54     44.75 o 
  11   3  10      190.04      124.48     32.71 o 
  12   3  10      312.49      172.09     81.85 o 
  13   3  10      118.10      282.87     67.54 o 
  14   3  10       35.41       10.22     48.38 o 
 -18   4  10      287.94       57.58     89.40 o 
 -17   4  10       37.54       33.55     84.42 o 
 -16   4  10       37.04       48.05     79.44 o 
 -15   4  10        1.48      -72.30     53.03 o 
 -14   4  10        2.94        9.60     43.18 o 
 -13   4  10       18.85       49.11     56.60 o 
 -12   4  10      182.84      185.25     38.09 o 
 -11   4  10       70.08       54.05     21.28 o 
 -10   4  10        5.19      -21.03     15.89 o 
  -9   4  10      479.39      633.26     33.48 o 
  -8   4  10       52.35       35.98     13.16 o 
  -7   4  10     1827.18     1870.06     44.13 o 
  -6   4  10     6055.96     5976.84    103.60 o 
  -5   4  10     1002.67      922.12     31.57 o 
  -4   4  10     3726.25     3564.45     66.10 o 
  -3   4  10     1297.43     1264.66     36.63 o 
  -2   4  10     2458.01     2257.60     50.89 o 
  -1   4  10     3828.54     3763.59     73.02 o 
   0   4  10      104.99       55.73     10.78 o 
   1   4  10        2.09       12.83     12.03 o 
   2   4  10      285.44      261.18     26.72 o 
   3   4  10       28.27       37.19     17.82 o 
   4   4  10      542.37      463.81     26.63 o 
   5   4  10      750.30      773.26     42.41 o 
   6   4  10     1089.51     1221.99     64.51 o 
   7   4  10      680.98      564.62     42.01 o 
   8   4  10      248.79      266.08     35.77 o 
   9   4  10      148.61       97.37     28.35 o 
  10   4  10        2.96       24.56     27.27 o 
  11   4  10       44.80       11.74     27.85 o 
  12   4  10        0.38        9.37     36.62 o 
  13   4  10       57.92       42.63     51.42 o 
  14   4  10       70.51       31.80     50.72 o 
 -18   5  10        3.34     -115.91     77.28 o 
 -17   5  10      512.54      787.05    184.21 o 
 -16   5  10      277.05      174.68     98.92 o 
 -15   5  10       16.82        0.65     62.34 o 
 -14   5  10        1.47       59.88     31.13 o 
 -13   5  10      242.74      167.61     40.26 o 
 -12   5  10       94.53       53.72     31.20 o 
 -11   5  10     1318.80     1176.28    138.37 o 
 -10   5  10     1393.10     1410.03    110.25 o 
  -9   5  10      502.01      513.01     44.00 o 
  -8   5  10      985.39      951.26     39.88 o 
  -7   5  10       72.86       90.34     19.81 o 
  -6   5  10       45.03       35.68     16.01 o 
  -5   5  10     1024.03     1023.96     35.30 o 
  -4   5  10        5.88        8.39     10.14 o 
  -3   5  10      143.00      146.33     16.29 o 
  -2   5  10      226.17      190.27     16.98 o 
  -1   5  10      390.51      358.57     22.32 o 
   0   5  10     2862.98     2770.01     58.15 o 
   1   5  10     1099.19     1108.92     45.68 o 
   2   5  10       21.34       35.04     13.90 o 
   3   5  10      279.82      294.94     28.28 o 
   4   5  10       63.55       35.44     20.00 o 
   5   5  10        2.78      -13.25     11.69 o 
   6   5  10     1370.45     1393.16     46.38 o 
   7   5  10      182.22      258.48     31.75 o 
   8   5  10      529.27      573.56     44.13 o 
   9   5  10      112.52       99.69     31.39 o 
  10   5  10      669.54      775.39     59.63 o 
  11   5  10       96.99       23.72     31.79 o 
  12   5  10      117.45      123.71     83.23 o 
  13   5  10       88.43       59.57     46.06 o 
 -18   6  10       28.28       94.81    108.88 o 
 -17   6  10      145.96      162.34    107.15 o 
 -16   6  10      275.70      368.85    123.60 o 
 -15   6  10      259.09      232.56     43.80 o 
 -14   6  10      796.26      756.75     74.16 o 
 -13   6  10      157.98      108.63     37.59 o 
 -12   6  10      630.83      617.87     68.67 o 
 -11   6  10        9.49       -4.13     25.41 o 
 -10   6  10       10.72       -1.92     18.49 o 
  -9   6  10     1395.82     1350.70     54.27 o 
  -8   6  10      911.52      835.60     36.33 o 
  -7   6  10      643.60      557.56     35.81 o 
  -6   6  10     1144.12     1211.28     61.74 o 
  -5   6  10      988.72     1065.11     35.72 o 
  -4   6  10     1437.76     1387.40     41.27 o 
  -3   6  10       59.30       45.90     13.12 o 
  -2   6  10      791.01      777.21     42.26 o 
  -1   6  10     1795.36     2029.18     50.94 o 
   0   6  10     2454.16     2618.66     65.68 o 
   1   6  10      953.65     1083.94     42.48 o 
   2   6  10     1066.29     1092.61     70.87 o 
   3   6  10      311.47      319.33     29.71 o 
   4   6  10        0.90       20.41     16.48 o 
   5   6  10      519.64      525.20     34.11 o 
   6   6  10      207.18      179.04     25.92 o 
   7   6  10      690.79      710.38     44.31 o 
   8   6  10        5.55      -15.44     22.57 o 
   9   6  10       26.01       19.28     26.73 o 
  10   6  10        0.12       -7.40     27.26 o 
  11   6  10      101.19       78.56     35.17 o 
  12   6  10        4.01       47.09     42.44 o 
  13   6  10        7.56       47.16     62.34 o 
 -17   7  10       86.42       74.03    109.10 o 
 -16   7  10        1.91       22.35     31.01 o 
 -15   7  10      110.62      129.88     43.91 o 
 -14   7  10      160.87       64.29     98.16 o 
 -13   7  10      174.25      142.01    150.55 o 
 -12   7  10        1.37       -2.78     26.55 o 
 -11   7  10     2599.84     2869.77    125.07 o 
 -10   7  10       64.06      101.45     24.93 o 
  -9   7  10     1652.12     1725.93     93.02 o 
  -8   7  10      352.30      378.94     27.48 o 
  -7   7  10      534.61      547.33     34.66 o 
  -6   7  10      386.50      331.19     26.15 o 
  -5   7  10      208.14      216.67     21.14 o 
  -4   7  10       14.85        4.88     12.39 o 
  -3   7  10       28.39       14.44     13.40 o 
  -2   7  10       42.76       40.32     14.25 o 
  -1   7  10        3.27       23.40     12.65 o 
   0   7  10        7.33        6.02     23.87 o 
   1   7  10      505.55      581.77     34.15 o 
   2   7  10        7.56       -8.01     14.69 o 
   3   7  10      376.32      495.90     32.92 o 
   4   7  10       70.90       33.35     18.70 o 
   5   7  10      134.91      131.17     26.01 o 
   6   7  10      109.95      123.68     22.47 o 
   7   7  10     1150.15     1166.54     60.61 o 
   8   7  10      305.23      203.95     32.04 o 
   9   7  10      211.44      274.04     47.78 o 
  10   7  10      234.92      247.63     70.61 o 
  11   7  10      164.45      170.63     55.22 o 
  12   7  10       22.17       11.90     48.48 o 
 -16   8  10        0.50       73.52     40.20 o 
 -15   8  10       55.23       32.43     38.86 o 
 -14   8  10      119.64      130.23     45.04 o 
 -13   8  10        0.29      -35.10     32.82 o 
 -12   8  10      412.42      401.30     54.17 o 
 -11   8  10       71.56       23.87     30.87 o 
 -10   8  10      871.37      902.08     56.13 o 
  -9   8  10      904.53      827.99     53.18 o 
  -8   8  10      112.99      144.01     20.05 o 
  -7   8  10     1693.04     1654.62     59.83 o 
  -6   8  10       26.48       15.59     16.01 o 
  -5   8  10     2146.70     2186.52     62.30 o 
  -4   8  10       95.47       91.16     19.11 o 
  -3   8  10     1216.85     1242.38     58.62 o 
  -2   8  10      382.72      343.58     28.22 o 
  -1   8  10      521.13      664.42     32.60 o 
   0   8  10      782.39      765.25     40.10 o 
   1   8  10      251.75      224.33     26.74 o 
   2   8  10      358.45      411.38     44.08 o 
   3   8  10      337.23      324.77     29.65 o 
   4   8  10       27.71        4.85     17.44 o 
   5   8  10      413.86      371.21     34.26 o 
   6   8  10       13.07       11.88     19.48 o 
   7   8  10      111.03       71.76     25.27 o 
   8   8  10       48.22       -8.28     22.15 o 
   9   8  10        0.88      -11.89     33.57 o 
  10   8  10        0.42      -19.92     34.55 o 
  11   8  10       18.97       51.69     52.05 o 
  12   8  10        0.12       39.29     70.34 o 
 -16   9  10       54.44       57.07     44.92 o 
 -15   9  10      258.89      223.36     57.82 o 
 -14   9  10      207.38      214.68     56.10 o 
 -13   9  10      103.41       80.74     46.85 o 
 -12   9  10      209.40      297.50     64.10 o 
 -11   9  10     1681.99     1638.34    134.60 o 
 -10   9  10      545.14      642.73     75.71 o 
  -9   9  10      871.65      916.81     57.69 o 
  -8   9  10      441.13      446.14     42.39 o 
  -7   9  10      711.64      755.19     71.59 o 
  -6   9  10      409.26      369.69     29.16 o 
  -5   9  10        0.51       -9.97     16.04 o 
  -4   9  10      257.57      278.32     53.97 o 
  -3   9  10        1.28       20.00     16.06 o 
  -2   9  10      190.19      195.06     23.23 o 
  -1   9  10      215.35      266.88     23.31 o 
   0   9  10      174.99      182.10     31.53 o 
   1   9  10      576.21      577.52     46.63 o 
   2   9  10        5.94       11.88     19.52 o 
   3   9  10      144.23      135.76     27.19 o 
   4   9  10       64.64       26.57     23.20 o 
   5   9  10        5.22        0.13     19.60 o 
   6   9  10       11.72       33.01     27.83 o 
   7   9  10      502.20      502.40     47.74 o 
   8   9  10      125.90      132.68     44.48 o 
   9   9  10      416.06      608.65     79.70 o 
  10   9  10       64.96       69.08     51.81 o 
  11   9  10      114.55      153.21     77.60 o 
 -15  10  10      114.89        8.07     44.47 o 
 -14  10  10        1.26       29.98     42.01 o 
 -13  10  10      192.00      189.67     54.60 o 
 -12  10  10        1.08       -8.44     38.59 o 
 -11  10  10      132.10       77.86     36.75 o 
 -10  10  10      124.27      110.75     30.17 o 
  -9  10  10      486.74      495.16     90.73 o 
  -8  10  10        3.50       24.28     22.53 o 
  -7  10  10      167.57      197.35     25.10 o 
  -6  10  10       41.83       43.48     19.43 o 
  -5  10  10      925.21     1063.64     58.57 o 
  -4  10  10        0.17        0.54     18.50 o 
  -3  10  10      315.51      361.48     32.62 o 
  -2  10  10     1194.07     1186.68     49.09 o 
  -1  10  10     1552.66     1607.26     79.44 o 
   0  10  10      228.54      151.33     33.99 o 
   1  10  10      606.77      718.17     49.55 o 
   2  10  10      107.32      114.68     26.81 o 
   3  10  10       68.84       40.39     23.42 o 
   4  10  10        0.08      -22.06     25.74 o 
   5  10  10      325.77      297.88     53.31 o 
   6  10  10      167.81       93.18     34.09 o 
   7  10  10       35.58        2.21     45.27 o 
   8  10  10       82.99       52.22     30.58 o 
   9  10  10        5.88       15.70     30.32 o 
  10  10  10        6.01       54.42     50.59 o 
 -14  11  10       34.98       60.83     51.61 o 
 -13  11  10        6.35      -15.73     68.18 o 
 -12  11  10        4.34        6.38     35.36 o 
 -11  11  10      132.28      167.31     46.50 o 
 -10  11  10       93.36       20.60     31.09 o 
  -9  11  10      731.98      897.41     67.68 o 
  -8  11  10       84.23       60.28     30.78 o 
  -7  11  10        1.04       15.38     20.34 o 
  -6  11  10       35.09       70.52     25.79 o 
  -5  11  10      290.82      310.04     68.18 o 
  -4  11  10      635.23      590.52     44.59 o 
  -3  11  10       78.90       70.54     23.59 o 
  -2  11  10       40.27       29.45     24.66 o 
  -1  11  10      331.33      351.61     37.67 o 
   0  11  10      135.39      153.79     30.04 o 
   1  11  10      293.79      247.26     47.79 o 
   2  11  10       31.26       36.72     25.24 o 
   3  11  10       83.93       73.56     32.50 o 
   4  11  10       57.24       40.93     29.90 o 
   5  11  10      116.33       85.95     38.94 o 
   6  11  10       59.69       24.07     35.25 o 
   7  11  10      148.38      171.07     55.14 o 
   8  11  10       15.64        9.84     42.60 o 
   9  11  10      194.86      292.65     70.57 o 
 -12  12  10        0.58        1.82     38.50 o 
 -11  12  10       13.73        6.66     38.87 o 
 -10  12  10        8.76      -10.34     30.63 o 
  -9  12  10       43.08      133.22     37.17 o 
  -8  12  10      151.87       87.11     44.01 o 
  -7  12  10       18.15       13.82     33.07 o 
  -6  12  10      176.76      194.67     56.29 o 
  -5  12  10       91.77      105.07     30.77 o 
  -4  12  10      393.88      292.64     38.29 o 
  -3  12  10      552.90      600.06     48.06 o 
  -2  12  10      232.91      176.09     31.64 o 
  -1  12  10      659.34      879.76     66.74 o 
   0  12  10      132.52       84.50     36.42 o 
   1  12  10     1037.74     1123.03     87.51 o 
   2  12  10       36.36       44.13     42.49 o 
   3  12  10      496.24      564.82     99.00 o 
   4  12  10       28.46       27.63     37.33 o 
   5  12  10      132.40       44.30     83.01 o 
   6  12  10        1.63       21.16     44.57 o 
   7  12  10       23.03       -3.46     52.60 o 
   8  12  10       12.75        9.74     54.11 o 
 -11  13  10       78.82       28.72     47.52 o 
 -10  13  10        4.98      -12.18     37.29 o 
  -9  13  10      214.57      148.45     76.18 o 
  -8  13  10       81.09      158.84     59.74 o 
  -7  13  10       43.12      -15.67     39.92 o 
  -6  13  10       77.90       29.49     33.58 o 
  -5  13  10       92.41       74.81     36.66 o 
  -4  13  10       63.77       33.42     28.03 o 
  -3  13  10       67.42       12.51     33.17 o 
  -2  13  10        2.71       54.07     30.81 o 
  -1  13  10        3.27       73.25     45.96 o 
   0  13  10       19.23      -14.54     32.68 o 
   1  13  10      308.30      331.93     55.66 o 
   2  13  10        2.90       21.34     40.92 o 
   3  13  10      203.14      122.58     51.58 o 
   4  13  10       23.16       22.83     45.81 o 
   5  13  10       75.68      116.19     80.20 o 
   6  13  10       26.11       48.27     64.72 o 
  -9  14  10        0.71      -29.88     41.48 o 
  -8  14  10       85.83       94.62     50.02 o 
  -7  14  10      198.33      154.55     68.83 o 
  -6  14  10        3.21       -1.08     50.00 o 
  -5  14  10      399.58      331.08     48.39 o 
  -4  14  10       22.79      -29.67     29.99 o 
  -3  14  10      173.16      163.42     41.53 o 
  -2  14  10       77.03       29.87     49.57 o 
  -1  14  10       75.98       40.48     55.85 o 
   0  14  10       43.54      100.87     51.36 o 
   1  14  10      117.66      184.93     60.53 o 
   2  14  10       44.42       15.88     47.96 o 
   3  14  10      210.02      285.24     66.96 o 
   4  14  10       44.95       37.10     51.93 o 
  -5  15  10        1.02        0.60     36.37 o 
  -4  15  10        3.56      -27.36     66.34 o 
  -3  15  10       25.91       -0.15     27.98 o 
  -2  15  10        0.13      -22.73     48.27 o 
  -1  15  10        9.11       30.74     62.77 o 
   0  15  10      153.00      228.15     77.49 o 
 -19   0  11      414.77      471.66    150.87 o 
 -17   0  11     1130.32     1160.66    198.71 o 
 -15   0  11     1164.84     1235.33    180.74 o 
 -13   0  11     3171.50     2990.39    239.84 o 
 -11   0  11       12.97        1.21     19.21 o 
  -9   0  11       73.69        3.25     21.53 o 
  -7   0  11     1412.50     1333.40     55.70 o 
  -5   0  11      807.41      661.62     36.32 o 
  -3   0  11     7874.52     8350.80    182.52 o 
  -1   0  11     4711.45     5093.49    138.96 o 
   1   0  11      100.03       46.21     16.83 o 
   3   0  11      414.08      373.64     84.96 o 
   5   0  11     3309.81     3713.63    181.91 o 
   7   0  11     2166.78     2293.02    143.75 o 
   9   0  11     2904.96     2883.37    178.15 o 
  11   0  11      846.48      909.95    108.61 o 
  13   0  11      154.79       97.84    101.30 o 
 -19   1  11       18.73      162.63     91.13 o 
 -18   1  11        3.63       -2.77     53.76 o 
 -17   1  11        6.60       10.31     53.49 o 
 -16   1  11       40.48       39.78     54.30 o 
 -15   1  11      115.14      110.71     59.11 o 
 -14   1  11       33.55       39.48     43.01 o 
 -13   1  11       41.62       77.55     41.48 o 
 -12   1  11      431.68      456.40     40.22 o 
 -11   1  11      101.89       92.13     20.05 o 
 -10   1  11      374.65      366.16     28.25 o 
  -9   1  11      189.07      151.98     30.13 o 
  -8   1  11      683.80      758.80     27.89 o 
  -7   1  11        6.55       12.25     14.29 o 
  -6   1  11      286.44      276.02     22.67 o 
  -5   1  11     9497.59     9053.50    136.42 o 
  -4   1  11     1721.21     1777.89     40.58 o 
  -3   1  11     5186.38     4986.80     94.45 o 
  -2   1  11      378.70      419.48     24.08 o 
  -1   1  11     5760.58     5754.31    114.61 o 
   0   1  11       12.38       14.74     10.12 o 
   1   1  11      111.08       84.66     12.24 o 
   2   1  11      688.42      587.88     30.82 o 
   3   1  11     1206.74     1121.84     89.23 o 
   4   1  11       13.22      -10.01     27.81 o 
   5   1  11      114.12      110.45     28.25 o 
   6   1  11      478.81      471.85     50.76 o 
   7   1  11        6.09      -32.21     21.48 o 
   8   1  11       60.19       52.81     28.49 o 
   9   1  11       37.03       86.78     31.89 o 
  10   1  11        0.01       14.61     26.68 o 
  11   1  11      569.71      589.00     55.66 o 
  12   1  11        1.37      -30.65     33.17 o 
  13   1  11      401.25      409.62     90.38 o 
  14   1  11        0.51       30.05     63.73 o 
 -19   2  11      216.97      199.62     86.14 o 
 -18   2  11        2.95      -44.66     54.89 o 
 -17   2  11      201.51       84.94     65.19 o 
 -16   2  11       45.20       62.29     51.26 o 
 -15   2  11      352.41      305.43     87.45 o 
 -14   2  11      127.89       20.60     67.64 o 
 -13   2  11      252.18      299.88     39.51 o 
 -12   2  11      176.19      172.37     42.64 o 
 -11   2  11       93.11       82.37     23.96 o 
 -10   2  11       68.16      101.68     21.48 o 
  -9   2  11      811.19      823.61     37.15 o 
  -8   2  11      264.78      294.14     19.22 o 
  -7   2  11      292.33      263.86     19.05 o 
  -6   2  11      147.72      122.32     14.18 o 
  -5   2  11       43.54       28.01     11.08 o 
  -4   2  11        0.89        5.76     13.32 o 
  -3   2  11      471.30      505.23     25.87 o 
  -2   2  11     6440.63     6591.73    110.89 o 
  -1   2  11       54.99       35.57     11.11 o 
   0   2  11     1840.71     1773.24     49.10 o 
   1   2  11     1500.77     1454.97     48.60 o 
   2   2  11      263.74      160.94     35.12 o 
   3   2  11     1556.53     1640.40     54.62 o 
   4   2  11       47.13       36.66     19.39 o 
   5   2  11      769.98      669.58     55.46 o 
   6   2  11        0.48        2.42     22.91 o 
   7   2  11     1182.97     1272.37     94.42 o 
   8   2  11       24.14       42.86     25.97 o 
   9   2  11     1210.26     1157.81    104.44 o 
  10   2  11       97.69       85.81     35.25 o 
  11   2  11      384.05      339.28     46.73 o 
  12   2  11        0.65       -0.62     31.41 o 
  13   2  11        9.11       37.98     60.15 o 
  14   2  11        1.83      -36.23     57.55 o 
 -19   3  11       29.41      -92.00     95.89 o 
 -18   3  11        2.97       38.10     83.55 o 
 -17   3  11       80.36      184.86    107.36 o 
 -16   3  11       10.00        1.08     75.76 o 
 -15   3  11      250.84      230.50     67.16 o 
 -14   3  11      103.46      124.90     26.78 o 
 -13   3  11      204.92      261.16     36.91 o 
 -12   3  11      603.93      559.90    111.97 o 
 -11   3  11       88.51       87.36     24.99 o 
 -10   3  11      149.66      229.96     21.39 o 
  -9   3  11      139.93      153.31     18.00 o 
  -8   3  11     1519.53     1499.45     42.31 o 
  -7   3  11     1223.00     1104.61     36.27 o 
  -6   3  11     3015.23     2897.38     66.84 o 
  -5   3  11     4039.86     3889.30     74.54 o 
  -4   3  11     2203.48     2055.92     47.61 o 
  -3   3  11     4154.01     4126.05     83.25 o 
  -2   3  11     1448.83     1492.50     42.76 o 
  -1   3  11     4183.82     4265.78     96.64 o 
   0   3  11     1287.49     1248.51     40.63 o 
   1   3  11      280.68      287.91     27.47 o 
   2   3  11       18.63       10.29     13.84 o 
   3   3  11       54.36       55.96     15.24 o 
   4   3  11        2.26      -13.45     11.85 o 
   5   3  11      158.25       77.84     35.22 o 
   6   3  11     2144.46     2179.69    112.49 o 
   7   3  11     1029.68      877.53     69.61 o 
   8   3  11       37.04       39.92     26.00 o 
   9   3  11      159.94       83.84     28.22 o 
  10   3  11       16.29       29.19     27.17 o 
  11   3  11       62.63       77.43     32.03 o 
  12   3  11        3.32       26.07     37.68 o 
  13   3  11      259.50      295.97     68.07 o 
 -18   4  11      158.72      326.20    132.91 o 
 -17   4  11      422.38      288.32    118.84 o 
 -16   4  11       15.31       28.79     76.63 o 
 -15   4  11      132.86      197.63     93.29 o 
 -14   4  11        6.81       17.43     34.31 o 
 -13   4  11      164.40       49.28     40.48 o 
 -12   4  11      320.40      340.61     68.94 o 
 -11   4  11       27.19       59.23     21.27 o 
 -10   4  11      723.85      643.18     43.14 o 
  -9   4  11      310.88      278.37     25.34 o 
  -8   4  11       34.22       18.95     27.78 o 
  -7   4  11      892.36      896.52     31.72 o 
  -6   4  11       60.08       53.70     12.50 o 
  -5   4  11      359.67      355.04     24.65 o 
  -4   4  11      298.26      296.77     19.34 o 
  -3   4  11       21.59       29.59     14.10 o 
  -2   4  11      381.10      469.86     24.60 o 
  -1   4  11      895.22      999.96     33.55 o 
   0   4  11     1403.80     1474.54     39.21 o 
   1   4  11     1042.33     1202.98     49.08 o 
   2   4  11       17.26       -6.04     13.12 o 
   3   4  11     1963.30     1903.22     54.47 o 
   4   4  11      526.05      532.72     31.52 o 
   5   4  11      635.83      570.20     38.70 o 
   6   4  11      301.48      333.07     35.76 o 
   7   4  11      367.00      419.32     40.45 o 
   8   4  11       26.54       76.07     26.07 o 
   9   4  11      501.90      469.39     47.18 o 
  10   4  11      116.54       62.15     30.16 o 
  11   4  11      265.93      291.10     47.83 o 
  12   4  11       39.38       17.00     39.13 o 
  13   4  11        3.96      -19.70     39.13 o 
 -18   5  11       40.37       45.02     96.11 o 
 -17   5  11       66.47      138.75     93.94 o 
 -16   5  11      432.88      399.37    127.71 o 
 -15   5  11       28.20       20.19     28.45 o 
 -14   5  11        0.59       34.36     30.45 o 
 -13   5  11       31.39       45.24     31.34 o 
 -12   5  11       12.81       68.15     60.18 o 
 -11   5  11       44.23      -11.79     23.53 o 
 -10   5  11      841.12      835.96     51.63 o 
  -9   5  11       15.80       14.31     14.83 o 
  -8   5  11       26.01       18.74     15.55 o 
  -7   5  11      588.31      569.32     31.85 o 
  -6   5  11     4093.72     4218.14     77.06 o 
  -5   5  11     2428.77     2527.28     54.46 o 
  -4   5  11     1442.56     1385.67     39.07 o 
  -3   5  11     2032.87     2200.64     52.91 o 
  -2   5  11      756.11      825.23     38.05 o 
  -1   5  11     1014.53      978.12     34.11 o 
   0   5  11       58.74       32.80     15.16 o 
   1   5  11      742.05      631.62     45.52 o 
   2   5  11       78.04       74.03     18.53 o 
   3   5  11      773.71      822.92     44.14 o 
   4   5  11      574.05      604.87     37.22 o 
   5   5  11       86.85       65.24     28.27 o 
   6   5  11      462.09      500.95     54.70 o 
   7   5  11       14.86      -19.21     20.17 o 
   8   5  11       45.79       21.68     23.90 o 
   9   5  11        1.30        9.06     26.90 o 
  10   5  11       37.10       56.20     33.21 o 
  11   5  11        5.56       -1.72     32.01 o 
  12   5  11        1.30       32.76     41.40 o 
  13   5  11       57.94       57.77     56.20 o 
 -18   6  11      189.12      145.03    106.71 o 
 -17   6  11       23.55      -79.87     75.98 o 
 -16   6  11      144.71      234.43    106.28 o 
 -15   6  11      596.66      457.67    102.06 o 
 -14   6  11        1.30       10.64     31.96 o 
 -13   6  11       17.87       12.59     31.82 o 
 -12   6  11       44.30       48.39     72.84 o 
 -11   6  11      289.36      263.97     42.26 o 
 -10   6  11      530.50      546.53     42.37 o 
  -9   6  11       78.08       89.22     17.46 o 
  -8   6  11      350.00      332.66     28.31 o 
  -7   6  11        5.67       -8.46     13.48 o 
  -6   6  11      113.95      108.04     20.73 o 
  -5   6  11       22.65       17.34     12.90 o 
  -4   6  11       37.53       -2.44     17.50 o 
  -3   6  11       48.18       43.84     15.06 o 
  -2   6  11        1.30       19.82     12.00 o 
  -1   6  11      318.90      315.43     21.53 o 
   0   6  11     1825.88     2201.35     61.55 o 
   1   6  11        5.42       -3.37     13.81 o 
   2   6  11     1273.29     1397.92     69.18 o 
   3   6  11      931.04      975.39     48.17 o 
   4   6  11       21.13       18.60     16.06 o 
   5   6  11      301.27      314.56     35.99 o 
   6   6  11        6.34        0.77     14.81 o 
   7   6  11     1960.68     2048.52     73.78 o 
   8   6  11      114.40      112.14     28.82 o 
   9   6  11      337.68      450.54     52.04 o 
  10   6  11       19.07       48.84     34.09 o 
  11   6  11      115.00      142.17     40.49 o 
  12   6  11       20.56        3.56     40.61 o 
 -17   7  11        0.02       27.49     91.13 o 
 -16   7  11       18.20        0.30     90.05 o 
 -15   7  11      114.95       25.81     49.14 o 
 -14   7  11       94.62      104.80     51.52 o 
 -13   7  11       22.15       43.42     45.56 o 
 -12   7  11      259.03      362.71     81.71 o 
 -11   7  11     1081.35     1045.82    126.55 o 
 -10   7  11      276.54      288.07     34.23 o 
  -9   7  11     1276.57     1291.95     93.26 o 
  -8   7  11     1144.63     1411.00     65.36 o 
  -7   7  11      762.19      848.22     43.04 o 
  -6   7  11     1387.39     1457.45     90.78 o 
  -5   7  11     2712.30     2832.19     68.11 o 
  -4   7  11      549.05      635.15     33.72 o 
  -3   7  11      599.61      555.93     32.63 o 
  -2   7  11     1667.67     1517.90     54.61 o 
  -1   7  11     1163.47     1117.56     47.74 o 
   0   7  11      512.54      493.83     46.28 o 
   1   7  11      376.39      429.29     35.44 o 
   2   7  11       19.45       32.44     17.11 o 
   3   7  11       99.81       76.90     23.89 o 
   4   7  11      157.97      159.24     24.11 o 
   5   7  11      117.69      130.65     24.75 o 
   6   7  11       14.00        7.88     18.79 o 
   7   7  11        2.50       -5.56     15.78 o 
   8   7  11       21.49        0.51     25.40 o 
   9   7  11       25.66       24.30     31.11 o 
  10   7  11       28.53       19.56     37.16 o 
  11   7  11       66.06      112.70     44.27 o 
  12   7  11        0.41      -30.16     58.86 o 
 -16   8  11      132.82      104.22     45.05 o 
 -15   8  11       73.41      155.99     58.34 o 
 -14   8  11      106.90      104.91     45.24 o 
 -13   8  11       82.11       98.69     64.94 o 
 -12   8  11      874.79     1088.48     94.15 o 
 -11   8  11      124.55      136.53     38.87 o 
 -10   8  11     1942.27     2133.39     83.91 o 
  -9   8  11        0.43       -1.78     20.65 o 
  -8   8  11      636.54      673.67     38.94 o 
  -7   8  11       18.94        8.58     17.42 o 
  -6   8  11       65.54       34.66     18.16 o 
  -5   8  11        3.85        1.19     15.38 o 
  -4   8  11      407.31      353.83     27.24 o 
  -3   8  11      126.99       80.63     17.59 o 
  -2   8  11      298.55      336.51     32.21 o 
  -1   8  11        8.04        4.07     12.85 o 
   0   8  11        1.47        6.50     16.60 o 
   1   8  11       13.32       26.48     18.15 o 
   2   8  11       18.94       -5.17     16.77 o 
   3   8  11     1001.45     1251.72     57.26 o 
   4   8  11      433.55      359.40     35.39 o 
   5   8  11      172.06      134.17     25.77 o 
   6   8  11      876.22      977.11     72.36 o 
   7   8  11      152.79      191.86     30.97 o 
   8   8  11      268.44      237.82     47.53 o 
   9   8  11       53.13       71.68     36.23 o 
  10   8  11      260.22      398.76     68.86 o 
  11   8  11      118.39      193.36     76.96 o 
 -16   9  11        0.26        4.34     70.24 o 
 -15   9  11       14.36       28.14     46.54 o 
 -14   9  11      414.31      444.89     72.85 o 
 -13   9  11       14.70       94.35     50.87 o 
 -12   9  11       74.68       45.53     34.11 o 
 -11   9  11      603.56      590.64     57.99 o 
 -10   9  11       40.65       43.03     26.09 o 
  -9   9  11      479.27      477.97     53.27 o 
  -8   9  11      692.09      793.70     55.82 o 
  -7   9  11      228.06      262.14     26.64 o 
  -6   9  11      820.89      785.35     43.55 o 
  -5   9  11        9.66        5.98     18.27 o 
  -4   9  11      396.39      400.25     33.92 o 
  -3   9  11       41.50       36.29     17.23 o 
  -2   9  11     1922.56     1939.70     59.59 o 
  -1   9  11       41.53       52.77     19.39 o 
   0   9  11      227.82      210.70     33.50 o 
   1   9  11      397.37      391.34     34.95 o 
   2   9  11       88.39       26.94     20.56 o 
   3   9  11      138.19       92.52     25.18 o 
   4   9  11      114.30       72.57     35.94 o 
   5   9  11       16.41       21.43     23.65 o 
   6   9  11       79.73       30.53     28.83 o 
   7   9  11      234.83      206.54     36.51 o 
   8   9  11       22.26        9.26     25.44 o 
   9   9  11      146.03      175.73     58.22 o 
  10   9  11       29.18       29.60     47.70 o 
 -15  10  11        1.20      -24.58     70.89 o 
 -14  10  11       10.18       17.16     44.11 o 
 -13  10  11       14.52       40.83     94.81 o 
 -12  10  11       18.39       65.63     37.24 o 
 -11  10  11       12.19       -4.30     34.05 o 
 -10  10  11      310.06      263.20     41.89 o 
  -9  10  11      213.40      197.22     37.23 o 
  -8  10  11        4.67        3.57     23.84 o 
  -7  10  11       13.37       23.07     23.65 o 
  -6  10  11      262.87      227.06     31.09 o 
  -5  10  11      700.63      847.07     78.81 o 
  -4  10  11        6.61       18.58     19.89 o 
  -3  10  11      199.56      220.62     27.53 o 
  -2  10  11      527.36      472.87     36.33 o 
  -1  10  11       48.83        7.09     19.63 o 
   0  10  11      718.32      679.59     47.69 o 
   1  10  11       83.81       74.36     24.18 o 
   2  10  11       62.52      138.55     30.27 o 
   3  10  11       37.60       13.18     23.79 o 
   4  10  11      249.34      372.36     53.36 o 
   5  10  11      131.25      143.90     42.70 o 
   6  10  11      472.15      495.86    106.18 o 
   7  10  11        8.18       38.00     33.96 o 
   8  10  11      184.76      149.30     43.18 o 
   9  10  11       11.90       32.12     29.24 o 
 -14  11  11        0.44      -35.17     43.30 o 
 -13  11  11      108.02      104.85     55.77 o 
 -12  11  11      114.28      159.34     46.54 o 
 -11  11  11       72.42       76.24     41.23 o 
 -10  11  11      505.84      460.34     60.11 o 
  -9  11  11       15.89        3.81     29.00 o 
  -8  11  11      190.45      251.65     39.76 o 
  -7  11  11      106.88       72.14     23.78 o 
  -6  11  11      416.01      430.23     42.45 o 
  -5  11  11      249.32      249.29     35.90 o 
  -4  11  11      621.27      499.16     62.11 o 
  -3  11  11      226.58      348.72     51.21 o 
  -2  11  11     1413.30     1589.21     92.48 o 
  -1  11  11       14.97        1.49     25.54 o 
   0  11  11      191.69      196.57     34.87 o 
   1  11  11        0.74        4.85     26.57 o 
   2  11  11       44.24       37.47     36.37 o 
   3  11  11        2.31      -20.67     27.26 o 
   4  11  11       19.65       37.52     32.03 o 
   5  11  11       32.13      -25.08     34.95 o 
   6  11  11        0.85      -44.93     36.91 o 
   7  11  11      217.30      158.61     56.26 o 
   8  11  11        4.85       14.72     51.30 o 
 -12  12  11      120.42      155.82     50.75 o 
 -11  12  11       22.21       17.20     38.96 o 
 -10  12  11      652.00      584.90     90.36 o 
  -9  12  11        0.14       41.88     31.66 o 
  -8  12  11        0.93        9.49     33.85 o 
  -7  12  11      898.63      846.05     57.72 o 
  -6  12  11        7.41      -20.85     25.30 o 
  -5  12  11      129.93       55.76     29.09 o 
  -4  12  11      119.24       64.27     27.41 o 
  -3  12  11        7.34        5.00     23.92 o 
  -2  12  11      193.89      177.36     48.23 o 
  -1  12  11       13.45       58.97     34.74 o 
   0  12  11      445.61      432.67     78.53 o 
   1  12  11       55.79       53.38     35.80 o 
   2  12  11      346.44      463.07    111.70 o 
   3  12  11        0.11      -13.14     29.34 o 
   4  12  11      499.05      472.89     55.69 o 
   5  12  11        0.86        6.49     58.66 o 
   6  12  11      214.42      253.26     84.85 o 
   7  12  11       61.74       42.64     57.58 o 
 -10  13  11      197.74      110.04     44.94 o 
  -9  13  11       38.13        5.79     57.77 o 
  -8  13  11      193.64      192.47     47.27 o 
  -7  13  11      104.58      106.23     96.11 o 
  -6  13  11      363.22      375.38     44.45 o 
  -5  13  11        0.27      -11.07     26.30 o 
  -4  13  11      427.18      418.85     49.08 o 
  -3  13  11       26.00       61.07     28.85 o 
  -2  13  11      396.95      313.04     32.65 o 
  -1  13  11        1.03       11.20     50.01 o 
   0  13  11       19.13       16.73     37.85 o 
   1  13  11      141.51      124.36     51.29 o 
   2  13  11      200.42      164.12     55.31 o 
   3  13  11       23.08       19.17     46.68 o 
   4  13  11       42.49       78.39     53.34 o 
   5  13  11        1.03       53.25     66.02 o 
  -8  14  11      117.51       17.53     60.61 o 
  -7  14  11        6.08       11.26     56.93 o 
  -6  14  11        1.04       49.36     31.86 o 
  -5  14  11        0.05      -25.53     30.26 o 
  -4  14  11        2.08       12.64     32.63 o 
  -3  14  11       20.15       34.32     29.24 o 
  -2  14  11       13.95       -3.25     52.82 o 
  -1  14  11       62.46      137.02     69.92 o 
   0  14  11       14.79        7.19     48.05 o 
   1  14  11       99.85      103.01     89.51 o 
   2  14  11      267.65      164.80     60.56 o 
   3  14  11        0.55      -30.56     44.67 o 
 -18   0  12        4.33       67.54     93.08 o 
 -16   0  12       12.97      -30.09     63.42 o 
 -14   0  12      244.65      155.63     75.11 o 
 -12   0  12     1592.93     1634.36     83.85 o 
 -10   0  12     1133.43     1331.53     81.68 o 
  -8   0  12     1781.19     1576.38     55.14 o 
  -6   0  12     1455.71     1388.40     53.21 o 
  -4   0  12     1007.77     1160.89     49.03 o 
  -2   0  12     2134.76     2229.94     78.70 o 
   0   0  12        6.41       16.47     19.89 o 
   2   0  12      151.25       73.55     32.22 o 
   4   0  12       32.13       55.67     38.42 o 
   6   0  12        1.35       -5.00     34.47 o 
   8   0  12      561.87      497.28     78.07 o 
  10   0  12      437.40      617.46     92.28 o 
  12   0  12      739.03      700.98    103.01 o 
 -19   1  12       32.04      -40.77     92.21 o 
 -18   1  12      855.22     1060.38    135.61 o 
 -17   1  12        0.39       35.39     54.08 o 
 -16   1  12      618.82      610.79    100.82 o 
 -15   1  12       58.05       35.80     51.68 o 
 -14   1  12     1006.00      849.89    101.00 o 
 -13   1  12       44.54       11.21     19.16 o 
 -12   1  12      584.23      647.05     34.94 o 
 -11   1  12      112.82       95.36     19.10 o 
 -10   1  12      432.39      424.32     36.13 o 
  -9   1  12       15.06       44.53     16.80 o 
  -8   1  12      109.37       94.22     13.18 o 
  -7   1  12      756.85      873.14     29.88 o 
  -6   1  12      530.55      527.86     24.56 o 
  -5   1  12      121.72      132.15     14.44 o 
  -4   1  12       84.27       31.85     10.82 o 
  -3   1  12      480.81      535.08     24.19 o 
  -2   1  12      260.94      211.38     21.55 o 
  -1   1  12      431.74      452.24     34.20 o 
   0   1  12      767.81      671.68     30.91 o 
   1   1  12     1958.21     1949.88     51.49 o 
   2   1  12     4582.34     5009.78    125.37 o 
   3   1  12       13.18       23.10     22.52 o 
   4   1  12      822.59      882.20     63.27 o 
   5   1  12      229.54      157.01     34.24 o 
   6   1  12        4.70       -2.16     25.96 o 
   7   1  12      361.14      313.00     51.24 o 
   8   1  12      963.88      913.04     72.39 o 
   9   1  12       84.65       40.63     31.78 o 
  10   1  12      896.84      833.43     81.97 o 
  11   1  12      103.73       73.44     38.72 o 
  12   1  12      250.19      153.56     67.87 o 
  13   1  12        4.70       13.90     60.13 o 
 -19   2  12        3.53       17.75     99.57 o 
 -18   2  12        4.34       47.52     66.02 o 
 -17   2  12       20.26      -27.37     51.91 o 
 -16   2  12      143.27      156.49     73.38 o 
 -15   2  12       37.11       35.69     47.02 o 
 -14   2  12      671.65      657.03     92.70 o 
 -13   2  12       17.12       21.61     30.81 o 
 -12   2  12     1282.03     1286.92     78.23 o 
 -11   2  12       54.52       58.60     17.47 o 
 -10   2  12     1013.40     1089.74     67.48 o 
  -9   2  12       91.12       94.82     19.28 o 
  -8   2  12     1141.29     1003.86     39.09 o 
  -7   2  12     1093.19     1094.23     43.55 o 
  -6   2  12     7093.17     6882.88    117.32 o 
  -5   2  12        0.45       -7.36     10.66 o 
  -4   2  12     2068.55     2065.14     46.10 o 
  -3   2  12     2321.42     2534.79     55.75 o 
  -2   2  12     5639.55     6322.82    108.74 o 
  -1   2  12      121.37      110.67     21.48 o 
   0   2  12     3341.08     3538.38     75.25 o 
   1   2  12     1680.59     1834.23     68.46 o 
   2   2  12       16.52       29.93     14.76 o 
   3   2  12      231.89      190.80     29.22 o 
   4   2  12      193.14      236.55     37.60 o 
   5   2  12      404.64      328.88     42.85 o 
   6   2  12      426.14      510.61     53.00 o 
   7   2  12        7.02       -0.74     25.38 o 
   8   2  12      263.06      243.69     61.06 o 
   9   2  12       25.23       -2.75     25.69 o 
  10   2  12      525.96      527.08     54.38 o 
  11   2  12       92.93       55.31     38.43 o 
  12   2  12      523.50      536.58     88.79 o 
  13   2  12       26.33       62.25     65.80 o 
 -19   3  12        5.85     -126.63     84.42 o 
 -18   3  12      375.37      330.53    133.12 o 
 -17   3  12       51.12      -15.59     79.66 o 
 -16   3  12      416.78      480.97    133.56 o 
 -15   3  12        1.68       57.00     48.05 o 
 -14   3  12      443.69      467.23     44.49 o 
 -13   3  12       20.08       31.86     35.83 o 
 -12   3  12       49.83       -4.82     22.39 o 
 -11   3  12      128.06      117.70     19.43 o 
 -10   3  12       13.70       15.40     17.03 o 
  -9   3  12       45.13       60.15     15.63 o 
  -8   3  12       27.99        3.47     13.65 o 
  -7   3  12      353.31      376.75     22.79 o 
  -6   3  12       48.67       63.47     13.62 o 
  -5   3  12       10.47       30.80     11.55 o 
  -4   3  12       21.81       26.11     11.85 o 
  -3   3  12      192.73      171.94     23.00 o 
  -2   3  12      650.26      725.80     38.02 o 
  -1   3  12       89.72      106.02     15.03 o 
   0   3  12      559.03      575.53     28.51 o 
   1   3  12     3168.16     3186.08     78.52 o 
   2   3  12     5891.29     5614.00    121.98 o 
   3   3  12      258.67      263.91     26.41 o 
   4   3  12     3838.89     3755.17    140.25 o 
   5   3  12      477.24      423.71     39.16 o 
   6   3  12       50.60       -6.31     22.12 o 
   7   3  12      422.76      363.61     41.50 o 
   8   3  12      351.87      428.77     80.76 o 
   9   3  12      100.11       69.35     39.12 o 
  10   3  12      484.33      494.94     58.93 o 
  11   3  12        2.86       46.54     35.83 o 
  12   3  12       29.30        1.40     37.39 o 
  13   3  12        0.39       16.70     61.37 o 
 -18   4  12       37.65      152.82    112.56 o 
 -17   4  12       47.20       31.39     84.85 o 
 -16   4  12       45.46      125.76     86.15 o 
 -15   4  12        3.76      -16.03     25.93 o 
 -14   4  12       60.70       83.21     43.29 o 
 -13   4  12       79.08       53.13     31.21 o 
 -12   4  12       49.06       82.25     69.59 o 
 -11   4  12       73.93       61.68     29.16 o 
 -10   4  12       49.62       26.30     16.17 o 
  -9   4  12        2.00       -0.67     13.90 o 
  -8   4  12      398.30      381.22     36.33 o 
  -7   4  12      552.85      602.09     36.16 o 
  -6   4  12     2163.31     1971.25     47.39 o 
  -5   4  12      703.41      690.80     28.98 o 
  -4   4  12     1002.54     1065.70     34.59 o 
  -3   4  12     1511.23     1634.83     45.30 o 
  -2   4  12      378.34      353.99     24.08 o 
  -1   4  12     1970.59     2026.47     52.72 o 
   0   4  12      824.69      791.63     37.08 o 
   1   4  12        1.47       16.32     13.37 o 
   2   4  12        7.61        8.17     12.68 o 
   3   4  12       72.83       56.35     17.49 o 
   4   4  12      216.86      282.35     32.51 o 
   5   4  12       25.86       20.94     20.82 o 
   6   4  12      610.39      775.48     71.34 o 
   7   4  12      936.94      938.39     65.37 o 
   8   4  12       14.76        1.67     26.39 o 
   9   4  12        0.30      -17.13     26.92 o 
  10   4  12      119.91      124.90     40.55 o 
  11   4  12        0.45      -21.87     35.94 o 
  12   4  12       91.40       64.34     51.03 o 
  13   4  12       10.97       35.10     63.06 o 
 -18   5  12      168.43      101.95    102.39 o 
 -17   5  12       42.12       97.84     97.19 o 
 -16   5  12       78.96       65.37     83.99 o 
 -15   5  12       22.46        3.59     38.96 o 
 -14   5  12      805.59      678.78     71.42 o 
 -13   5  12      233.46      185.19     44.41 o 
 -12   5  12       29.09        6.53     28.89 o 
 -11   5  12      199.03      161.79     31.15 o 
 -10   5  12       58.95       39.13     18.38 o 
  -9   5  12      190.36      159.84     26.12 o 
  -8   5  12      540.38      546.88     37.04 o 
  -7   5  12       27.21       27.62     13.99 o 
  -6   5  12     1487.62     1534.75     42.14 o 
  -5   5  12      484.35      514.06     28.53 o 
  -4   5  12      789.14      832.54     34.62 o 
  -3   5  12      189.14      182.58     19.35 o 
  -2   5  12     1300.58     1348.57     41.99 o 
  -1   5  12     2078.22     2340.32     55.30 o 
   0   5  12       59.09       24.91     13.66 o 
   1   5  12      915.02      864.45     41.69 o 
   2   5  12      477.71      407.23     31.90 o 
   3   5  12     1484.65     1412.28     55.76 o 
   4   5  12      215.46      209.69     29.70 o 
   5   5  12       92.93       81.76     18.43 o 
   6   5  12       40.42       12.86     22.13 o 
   7   5  12        3.88       34.56     23.88 o 
   8   5  12      213.65      249.84     42.56 o 
   9   5  12       69.50       32.10     41.79 o 
  10   5  12      261.08      313.26     59.79 o 
  11   5  12       17.44        2.47     36.88 o 
  12   5  12       21.42      -79.73     54.68 o 
 -17   6  12      221.05      255.21    127.28 o 
 -16   6  12       16.39       90.28     37.28 o 
 -15   6  12        0.40      -19.23     46.97 o 
 -14   6  12       23.98      -33.67     37.99 o 
 -13   6  12       23.55      -22.06     44.48 o 
 -12   6  12      101.75      117.43     41.23 o 
 -11   6  12      298.88      299.97     63.48 o 
 -10   6  12      762.66      892.61     54.63 o 
  -9   6  12      564.10      693.36     52.26 o 
  -8   6  12      529.36      612.20     44.36 o 
  -7   6  12     6045.28     6111.73    117.36 o 
  -6   6  12      200.63      187.78     20.83 o 
  -5   6  12     5261.74     4896.64     93.42 o 
  -4   6  12      451.59      383.17     28.93 o 
  -3   6  12      871.92      982.18     37.77 o 
  -2   6  12      492.09      405.16     33.78 o 
  -1   6  12      357.83      304.23     27.49 o 
   0   6  12      904.68      964.53     39.41 o 
   1   6  12      202.55      159.76     21.75 o 
   2   6  12      695.02      731.99     43.34 o 
   3   6  12       64.65       45.38     18.38 o 
   4   6  12      159.21      115.20     33.39 o 
   5   6  12      298.60      347.24     28.01 o 
   6   6  12       84.80       80.17     19.79 o 
   7   6  12       14.23       51.89     26.68 o 
   8   6  12      162.40       95.47     36.13 o 
   9   6  12      163.74       58.77     37.35 o 
  10   6  12      140.81      217.78     45.13 o 
  11   6  12       16.89       12.02     35.24 o 
  12   6  12      113.03       91.23     62.98 o 
 -17   7  12      101.60       -8.44     95.89 o 
 -16   7  12      164.32      129.70     43.84 o 
 -15   7  12      208.07      150.78     48.27 o 
 -14   7  12      234.36      291.39     57.70 o 
 -13   7  12      111.26      100.42     43.10 o 
 -12   7  12        0.49        3.09     36.80 o 
 -11   7  12      864.98      810.47     61.51 o 
 -10   7  12      108.40       53.70     26.96 o 
  -9   7  12      944.95     1074.36     44.40 o 
  -8   7  12       64.24       48.15     19.08 o 
  -7   7  12      892.27      932.79     46.26 o 
  -6   7  12      487.60      442.61     28.97 o 
  -5   7  12       75.50       78.73     18.71 o 
  -4   7  12      634.20      618.43     34.31 o 
  -3   7  12       15.51       35.27     17.01 o 
  -2   7  12      185.00      128.71     18.74 o 
  -1   7  12     1827.03     1741.30     52.10 o 
   0   7  12      150.26      205.31     22.59 o 
   1   7  12     3043.01     2936.62     89.05 o 
   2   7  12       16.34        5.26     17.31 o 
   3   7  12      770.03      774.84     46.18 o 
   4   7  12      419.24      440.46     51.81 o 
   5   7  12     1139.66     1251.07     63.42 o 
   6   7  12      535.11      623.48     37.99 o 
   7   7  12      270.87      278.72     42.74 o 
   8   7  12      155.72      164.82     42.24 o 
   9   7  12      130.04      185.69     45.58 o 
  10   7  12       65.96      133.96     44.85 o 
  11   7  12      106.87       35.89     51.86 o 
 -16   8  12        2.84      -28.22     36.31 o 
 -15   8  12       24.72      105.27     51.19 o 
 -14   8  12       53.06       12.93     38.72 o 
 -13   8  12        1.39       46.37     40.35 o 
 -12   8  12      210.08      215.48     69.92 o 
 -11   8  12      202.59      315.68     52.70 o 
 -10   8  12      945.92     1081.00     70.75 o 
  -9   8  12      684.10      725.54     38.78 o 
  -8   8  12       49.91       55.54     18.73 o 
  -7   8  12      132.97      143.21     24.61 o 
  -6   8  12       94.28       72.27     19.75 o 
  -5   8  12     1958.38     2057.36     64.00 o 
  -4   8  12      258.26      316.59     26.94 o 
  -3   8  12      511.14      510.59     36.60 o 
  -2   8  12        0.61       19.37     14.45 o 
  -1   8  12      556.91      578.37     30.35 o 
   0   8  12       37.05       44.52     20.04 o 
   1   8  12       72.99      108.34     23.35 o 
   2   8  12      312.63      253.68     29.51 o 
   3   8  12        8.49      -25.84     17.22 o 
   4   8  12       13.65       -5.11     19.36 o 
   5   8  12       11.99       22.36     22.75 o 
   6   8  12      121.81       92.82     28.99 o 
   7   8  12       73.71       80.03     22.97 o 
   8   8  12        0.50        4.64     31.41 o 
   9   8  12      231.35      218.79     91.90 o 
  10   8  12       97.01       87.65     61.52 o 
  11   8  12       30.71       -3.98     72.95 o 
 -15   9  12       12.09       12.31     41.89 o 
 -14   9  12      120.50       56.07     53.25 o 
 -13   9  12       17.97      -14.91     60.07 o 
 -12   9  12       12.22       75.53     32.59 o 
 -11   9  12      107.04       74.85     31.51 o 
 -10   9  12      136.21      113.43     38.08 o 
  -9   9  12      182.25      110.36     28.73 o 
  -8   9  12       80.61      113.34     23.24 o 
  -7   9  12        0.16       -3.51     18.58 o 
  -6   9  12      352.87      394.12     33.93 o 
  -5   9  12      586.34      490.72     37.75 o 
  -4   9  12      182.01      155.54     23.96 o 
  -3   9  12      198.32      169.76     23.50 o 
  -2   9  12       17.67       28.56     15.96 o 
  -1   9  12      828.34      874.16     49.37 o 
   0   9  12        2.19       38.95     20.88 o 
   1   9  12     1090.02     1227.83     63.73 o 
   2   9  12       10.38       18.98     20.34 o 
   3   9  12       82.28      116.88     30.43 o 
   4   9  12      115.71      150.97     36.46 o 
   5   9  12      422.54      392.32     48.97 o 
   6   9  12       34.62       29.36     28.54 o 
   7   9  12      105.28       71.94     32.64 o 
   8   9  12       13.78       14.56     28.42 o 
   9   9  12      140.13       74.67     61.28 o 
  10   9  12       63.18       45.46     95.89 o 
 -14  10  12      110.88       68.77     79.01 o 
 -13  10  12       10.20       27.88     46.74 o 
 -12  10  12      195.08      217.70     56.57 o 
 -11  10  12      264.95      217.74     47.88 o 
 -10  10  12      110.23      158.28     37.80 o 
  -9  10  12      888.58      870.08     98.35 o 
  -8  10  12       18.28       20.69     21.78 o 
  -7  10  12       31.58       51.42     21.63 o 
  -6  10  12      132.38      130.72     27.52 o 
  -5  10  12      250.10      192.77     28.23 o 
  -4  10  12      581.37      695.34     47.65 o 
  -3  10  12     1547.54     1751.69     97.43 o 
  -2  10  12       97.73       53.83     18.96 o 
  -1  10  12       41.29       57.06     22.23 o 
   0  10  12       73.50       74.83     25.99 o 
   1  10  12       15.65       27.01     23.09 o 
   2  10  12       11.01      -16.08     24.62 o 
   3  10  12       42.07       56.82     35.07 o 
   4  10  12        0.01      -18.52     28.97 o 
   5  10  12       78.85       40.60     33.09 o 
   6  10  12       15.24       14.56     32.97 o 
   7  10  12       65.87       83.34     44.94 o 
   8  10  12       35.08       35.72     46.54 o 
   9  10  12       38.23      165.37    103.68 o 
 -13  11  12        2.20       32.91     50.82 o 
 -12  11  12       17.05       30.28     37.97 o 
 -11  11  12      148.66      147.11     44.54 o 
 -10  11  12       34.15       35.34     32.65 o 
  -9  11  12       63.77       73.44     32.43 o 
  -8  11  12      358.07      389.60     60.49 o 
  -7  11  12       53.33       69.67     27.63 o 
  -6  11  12        0.07       13.81     24.56 o 
  -5  11  12       17.63       63.94     39.64 o 
  -4  11  12      256.17      226.44     42.77 o 
  -3  11  12      483.41      465.49     51.99 o 
  -2  11  12       44.70       63.25     22.06 o 
  -1  11  12      972.87     1098.15     61.56 o 
   0  11  12        1.46       19.20     27.10 o 
   1  11  12     1101.68     1196.99    139.00 o 
   2  11  12        5.57      -22.48     27.15 o 
   3  11  12      614.37      625.74     59.61 o 
   4  11  12       17.26       14.88     36.27 o 
   5  11  12      124.26       67.38     38.81 o 
   6  11  12        4.46       23.38     51.95 o 
   7  11  12      150.67      137.67     67.97 o 
   8  11  12        0.30       53.68     53.03 o 
 -12  12  12       14.48       35.92     46.78 o 
 -11  12  12      262.09      238.16     65.70 o 
 -10  12  12        5.32       19.15     32.63 o 
  -9  12  12      298.31      334.16     48.10 o 
  -8  12  12       20.58       60.59     32.47 o 
  -7  12  12       12.68       47.09     36.71 o 
  -6  12  12       14.44        8.10     27.39 o 
  -5  12  12      515.62      457.92     49.52 o 
  -4  12  12        0.22       17.27     26.93 o 
  -3  12  12      592.29      580.54    126.43 o 
  -2  12  12        1.32       19.57     20.89 o 
  -1  12  12       74.90       72.65     38.62 o 
   0  12  12       30.55      -11.21     34.43 o 
   1  12  12      133.37      107.47     52.22 o 
   2  12  12       52.81       52.09     34.79 o 
   3  12  12       14.50       -4.91     32.86 o 
   4  12  12       62.66       63.42     67.97 o 
   5  12  12        0.23       -9.52     56.28 o 
   6  12  12        1.21       22.51     56.50 o 
 -10  13  12        2.38       -4.02     44.19 o 
  -9  13  12       19.01       12.13     45.00 o 
  -8  13  12       38.00       65.52     49.91 o 
  -7  13  12        3.67      -15.69     27.62 o 
  -6  13  12       27.19       42.24     30.56 o 
  -5  13  12        0.56       10.82     27.33 o 
  -4  13  12       41.79       49.43     30.05 o 
  -3  13  12       17.22        3.74     25.55 o 
  -2  13  12      139.71      101.64     39.67 o 
  -1  13  12       39.47      106.09     50.96 o 
   0  13  12       11.79       17.91     56.93 o 
   1  13  12      112.26      134.66     59.74 o 
   2  13  12       44.18       15.09     56.06 o 
   3  13  12       94.01      142.70     96.22 o 
   4  13  12        0.33      -20.09     44.38 o 
  -7  14  12      229.76      174.25     70.35 o 
  -6  14  12        2.11       47.67     35.56 o 
  -5  14  12      129.18      188.24     43.66 o 
  -4  14  12       32.27       60.93     33.44 o 
  -3  14  12       47.26       44.32     27.99 o 
  -2  14  12       71.91       29.87     59.09 o 
  -1  14  12       25.21      -58.23     54.55 o 
   0  14  12        8.74      -11.86     48.02 o 
   1  14  12       21.45       52.56     52.95 o 
   2  14  12        3.35       29.32     52.03 o 
 -19   0  13      238.23      299.80    131.17 o 
 -17   0  13      932.65     1144.42    192.43 o 
 -15   0  13     1306.59     1426.47    190.05 o 
 -13   0  13      100.91      124.03     28.50 o 
 -11   0  13      252.64      264.21     43.03 o 
  -9   0  13       72.63       87.64     24.59 o 
  -7   0  13     1348.25     1327.92     54.20 o 
  -5   0  13      498.53      401.34     50.50 o 
  -3   0  13      955.17      804.71     83.45 o 
  -1   0  13        6.23        0.65     16.46 o 
   1   0  13       21.54       27.93     17.29 o 
   3   0  13      856.52      706.54     82.97 o 
   5   0  13      538.12      689.53     87.56 o 
   7   0  13      531.62      460.86    161.91 o 
   9   0  13      338.75      425.32    123.92 o 
  11   0  13      168.88      165.59     81.50 o 
  13   0  13        2.39      170.35     97.84 o 
 -19   1  13       54.29       35.17     66.73 o 
 -18   1  13        2.57       50.21     60.89 o 
 -17   1  13       18.98      131.37     62.25 o 
 -16   1  13      131.23       95.96     58.21 o 
 -15   1  13      102.41      183.77     62.96 o 
 -14   1  13      176.24      224.84     64.59 o 
 -13   1  13      631.57      625.02     50.16 o 
 -12   1  13        1.60        3.27     15.75 o 
 -11   1  13      677.72      616.93     42.48 o 
 -10   1  13      145.91      157.76     27.92 o 
  -9   1  13     2284.93     2374.77     69.90 o 
  -8   1  13       61.72       55.70     14.77 o 
  -7   1  13     7933.33     8160.19    136.41 o 
  -6   1  13     2919.65     3030.65     64.63 o 
  -5   1  13      294.52      252.84     18.66 o 
  -4   1  13      246.57      298.98     20.20 o 
  -3   1  13     1033.93     1162.21     37.34 o 
  -2   1  13      316.37      367.11     24.64 o 
  -1   1  13     3357.57     3644.03     84.23 o 
   0   1  13      165.98      211.71     24.55 o 
   1   1  13      279.48      288.98     20.22 o 
   2   1  13      733.96      715.50     37.50 o 
   3   1  13      600.52      667.10     56.56 o 
   4   1  13       12.79       -9.60     22.84 o 
   5   1  13       38.02       85.76     31.11 o 
   6   1  13      144.86      158.34     38.56 o 
   7   1  13      272.55      344.84     49.06 o 
   8   1  13       24.96        9.95     30.17 o 
   9   1  13      473.52      525.32     87.17 o 
  10   1  13        6.00      -31.96     33.11 o 
  11   1  13      406.91      450.43     61.80 o 
  12   1  13       12.27        3.59     40.32 o 
  13   1  13      183.47      181.78     78.50 o 
 -19   2  13       66.13       41.99     93.08 o 
 -18   2  13       21.29       15.35     60.49 o 
 -17   2  13      435.35      511.96    207.91 o 
 -16   2  13       11.43       11.98     47.83 o 
 -15   2  13      431.71      409.46    109.10 o 
 -14   2  13       55.04       32.97     35.88 o 
 -13   2  13      422.28      396.73     44.16 o 
 -12   2  13      102.07      109.64     32.25 o 
 -11   2  13      142.92      156.29     26.71 o 
 -10   2  13       31.20       66.83     21.10 o 
  -9   2  13      250.69      248.18     25.57 o 
  -8   2  13      261.11      213.62     19.99 o 
  -7   2  13        5.88        9.30     11.11 o 
  -6   2  13     1624.28     1657.80     43.18 o 
  -5   2  13     3692.14     3622.86     69.26 o 
  -4   2  13      380.08      310.27     20.56 o 
  -3   2  13     2545.77     2542.20     53.63 o 
  -2   2  13      166.37      144.08     19.29 o 
  -1   2  13     1136.32     1074.15     36.27 o 
   0   2  13      198.26      256.15     20.32 o 
   1   2  13     1643.70     1678.68     67.67 o 
   2   2  13      104.71       97.87     27.56 o 
   3   2  13      679.28      757.69     53.88 o 
   4   2  13     1385.87     1305.27     79.34 o 
   5   2  13      315.40      296.54     67.11 o 
   6   2  13      162.28      182.17     54.24 o 
   7   2  13      241.55      138.12     68.67 o 
   8   2  13      102.04       70.85     30.18 o 
   9   2  13      196.88      218.87     39.85 o 
  10   2  13       67.14       52.22     36.67 o 
  11   2  13       35.38       10.82     37.30 o 
  12   2  13        3.04       23.67     38.77 o 
 -18   3  13        0.10      -62.12     78.36 o 
 -17   3  13       28.65       24.68     77.28 o 
 -16   3  13       81.41       91.13     85.93 o 
 -15   3  13      575.75      629.14     49.47 o 
 -14   3  13       14.07      -21.84     22.64 o 
 -13   3  13      793.73      836.40     62.64 o 
 -12   3  13      204.92      153.16     30.14 o 
 -11   3  13      966.01      948.05     59.92 o 
 -10   3  13      223.54      216.29     24.33 o 
  -9   3  13      638.95      674.60     38.48 o 
  -8   3  13      144.00      162.10     26.50 o 
  -7   3  13     1725.60     1769.16     47.21 o 
  -6   3  13      859.60      833.54     33.39 o 
  -5   3  13     2026.36     1907.30     49.75 o 
  -4   3  13      433.77      427.88     26.13 o 
  -3   3  13      508.39      472.89     27.93 o 
  -2   3  13      285.52      249.65     32.82 o 
  -1   3  13      935.51     1049.82     44.98 o 
   0   3  13     2388.96     2826.66     69.84 o 
   1   3  13      618.52      740.96     53.38 o 
   2   3  13      781.00      827.24     42.12 o 
   3   3  13      121.09       64.96     18.76 o 
   4   3  13       42.60       71.37     40.12 o 
   5   3  13     2505.82     2776.73    105.64 o 
   6   3  13       31.92       -2.61     25.61 o 
   7   3  13      418.51      509.82     50.87 o 
   8   3  13        4.44       14.92     28.18 o 
   9   3  13      259.76      272.55     60.21 o 
  10   3  13       57.50       93.95     40.39 o 
  11   3  13      184.97      236.74     50.59 o 
  12   3  13       61.52       74.16     53.09 o 
 -18   4  13       75.72      141.35    103.47 o 
 -17   4  13       35.24      -11.04     70.35 o 
 -16   4  13        0.32       14.72     67.75 o 
 -15   4  13      200.79      174.93     53.36 o 
 -14   4  13       51.95        1.06     29.02 o 
 -13   4  13        6.15      -12.99     28.09 o 
 -12   4  13        1.82       18.98     25.97 o 
 -11   4  13      623.75      635.30     37.90 o 
 -10   4  13       13.05      -14.23     16.40 o 
  -9   4  13      192.94      227.79     25.59 o 
  -8   4  13       96.45      102.71     20.31 o 
  -7   4  13      773.60      780.31     31.11 o 
  -6   4  13      241.32      204.67     19.27 o 
  -5   4  13     3168.91     3157.18     68.17 o 
  -4   4  13     1533.40     1592.83     45.73 o 
  -3   4  13     4816.39     4927.84     99.75 o 
  -2   4  13     3178.36     3159.03    107.43 o 
  -1   4  13     2602.00     2427.93     59.89 o 
   0   4  13       79.42       49.32     18.13 o 
   1   4  13     1130.84     1092.32     43.85 o 
   2   4  13     1166.36     1243.64     47.09 o 
   3   4  13      908.92     1014.85     45.00 o 
   4   4  13     1020.68      992.28     45.56 o 
   5   4  13       10.53      -27.93     18.62 o 
   6   4  13        2.79       14.59     22.65 o 
   7   4  13      240.43      168.74     64.19 o 
   8   4  13      126.88      220.78     45.54 o 
   9   4  13       79.41       44.12     44.93 o 
  10   4  13       15.50       -0.68     33.49 o 
  11   4  13        5.54        3.86     36.86 o 
  12   4  13       19.40      -55.17     55.22 o 
 -18   5  13      417.15      283.13    125.33 o 
 -17   5  13        9.49      -52.60     82.69 o 
 -16   5  13       54.76        2.63     32.25 o 
 -15   5  13       45.52       -8.34     30.43 o 
 -14   5  13      237.89      191.63     44.12 o 
 -13   5  13      129.67      174.28     44.45 o 
 -12   5  13       34.12       55.46     35.30 o 
 -11   5  13      143.11      208.04     63.95 o 
 -10   5  13      259.53      153.19     25.12 o 
  -9   5  13       46.46       48.07     18.82 o 
  -8   5  13      103.82       91.85     22.75 o 
  -7   5  13      132.75       79.50     24.62 o 
  -6   5  13     2372.88     2435.31     55.45 o 
  -5   5  13     1283.15     1173.80     43.17 o 
  -4   5  13     1383.48     1315.90     40.75 o 
  -3   5  13      541.88      555.68     30.36 o 
  -2   5  13       79.70       23.99     16.51 o 
  -1   5  13      340.44      381.58     32.05 o 
   0   5  13       44.67       23.35     15.83 o 
   1   5  13      220.88      256.94     28.52 o 
   2   5  13      443.68      428.18     34.29 o 
   3   5  13      704.63      694.50     57.24 o 
   4   5  13      284.07      331.17     29.54 o 
   5   5  13     1560.00     1829.80     60.19 o 
   6   5  13      113.14      119.83     30.13 o 
   7   5  13      282.08      335.45     40.49 o 
   8   5  13        0.61      -11.31     31.25 o 
   9   5  13      202.12      327.80     54.86 o 
  10   5  13       21.70      129.04     42.45 o 
  11   5  13       58.22      -13.45     48.31 o 
  12   5  13        0.61       -8.95     62.88 o 
 -17   6  13      186.53      132.04    108.66 o 
 -16   6  13        8.23       28.95     35.41 o 
 -15   6  13      290.21      381.66     74.25 o 
 -14   6  13      439.55      487.62     71.11 o 
 -13   6  13        5.50      -20.88     29.73 o 
 -12   6  13       42.91       89.78     41.45 o 
 -11   6  13       71.90       37.88     26.79 o 
 -10   6  13        2.12        5.84     17.18 o 
  -9   6  13      190.68      140.33     28.62 o 
  -8   6  13      966.89      924.29     46.40 o 
  -7   6  13      311.29      343.14     27.98 o 
  -6   6  13       74.66       57.52     17.05 o 
  -5   6  13     3003.74     2882.57     68.88 o 
  -4   6  13      879.86      846.45     38.64 o 
  -3   6  13      219.92      178.49     20.19 o 
  -2   6  13     1474.80     1412.98     45.10 o 
  -1   6  13     1140.73     1203.80     40.45 o 
   0   6  13      108.81      105.88     30.62 o 
   1   6  13      627.31      730.48     40.05 o 
   2   6  13      239.03      219.41     28.01 o 
   3   6  13      562.20      519.12     38.50 o 
   4   6  13      296.43      325.38     28.82 o 
   5   6  13     1302.65     1407.77     58.77 o 
   6   6  13      123.06      154.59     27.56 o 
   7   6  13      163.62       80.27     31.47 o 
   8   6  13       19.55       50.12     31.41 o 
   9   6  13       64.13       39.58     36.98 o 
  10   6  13        9.38       -1.12     38.45 o 
  11   6  13        1.75       60.73     54.11 o 
 -17   7  13        3.37       18.15     59.53 o 
 -16   7  13       42.50       22.36     38.36 o 
 -15   7  13        9.69      -15.31     32.70 o 
 -14   7  13      122.72      139.67    106.82 o 
 -13   7  13       19.00      -23.68     34.14 o 
 -12   7  13      366.59      439.30     67.11 o 
 -11   7  13      664.99      770.12     62.77 o 
 -10   7  13      187.46      170.90     25.65 o 
  -9   7  13     2788.38     2672.78     78.17 o 
  -8   7  13     1216.10     1217.48     59.61 o 
  -7   7  13      284.26      285.33     30.06 o 
  -6   7  13      925.28      988.06     55.75 o 
  -5   7  13      900.41      941.20     41.83 o 
  -4   7  13      802.12      947.89     42.14 o 
  -3   7  13      406.54      458.45     30.66 o 
  -2   7  13       21.55       31.43     15.15 o 
  -1   7  13       46.06       32.58     13.59 o 
   0   7  13        9.88       -5.42     17.66 o 
   1   7  13       21.22       30.06     17.97 o 
   2   7  13       12.01       14.46     19.28 o 
   3   7  13      299.98      392.86     35.63 o 
   4   7  13        0.59       17.43     19.12 o 
   5   7  13      124.09      116.87     28.25 o 
   6   7  13      277.81      206.98     36.07 o 
   7   7  13        6.15       43.55     28.99 o 
   8   7  13       36.83       31.38     38.38 o 
   9   7  13      111.78      137.46     49.09 o 
  10   7  13       82.67       16.50     61.17 o 
  11   7  13        9.92       67.10     87.88 o 
 -16   8  13       59.43      130.43     95.68 o 
 -15   8  13       63.33       52.84     57.58 o 
 -14   8  13       86.18       38.88     46.86 o 
 -13   8  13       67.08      -26.46     35.03 o 
 -12   8  13        8.95      -46.76     31.17 o 
 -11   8  13      188.58      148.54     36.23 o 
 -10   8  13       35.68       18.89     29.13 o 
  -9   8  13      570.93      565.29     47.79 o 
  -8   8  13      740.12      792.19     52.38 o 
  -7   8  13        0.55        0.88     17.95 o 
  -6   8  13      403.14      348.14     39.59 o 
  -5   8  13      315.94      321.82     39.29 o 
  -4   8  13      672.97      670.40     39.37 o 
  -3   8  13       62.62       36.03     17.26 o 
  -2   8  13     1728.81     1707.76     68.98 o 
  -1   8  13      125.98      113.11     25.13 o 
   0   8  13     1062.69     1220.74     57.15 o 
   1   8  13       38.53       22.62     18.34 o 
   2   8  13        3.82       13.27     21.42 o 
   3   8  13       44.74       44.90     21.89 o 
   4   8  13      304.46      354.48     38.82 o 
   5   8  13        6.64        8.12     22.82 o 
   6   8  13      256.29      270.77     37.95 o 
   7   8  13       16.92       -1.87     35.47 o 
   8   8  13      181.11      191.18     46.30 o 
   9   8  13        8.41       -1.97     53.33 o 
  10   8  13       21.72      153.90     96.76 o 
 -15   9  13       27.22       17.28     43.21 o 
 -14   9  13        6.60      -19.43     40.74 o 
 -13   9  13      166.26       17.81    102.82 o 
 -12   9  13      192.75      200.16    103.23 o 
 -11   9  13        0.22      -19.19     29.93 o 
 -10   9  13      486.71      501.22     52.30 o 
  -9   9  13       12.38        0.15     19.56 o 
  -8   9  13      514.58      540.64     37.34 o 
  -7   9  13      646.59      599.29     41.46 o 
  -6   9  13       39.90        0.60     20.18 o 
  -5   9  13      140.45      147.78     24.42 o 
  -4   9  13      713.70      814.71     42.02 o 
  -3   9  13     1142.23     1122.97     47.06 o 
  -2   9  13      427.18      382.94     29.21 o 
  -1   9  13      462.51      423.73     45.08 o 
   0   9  13        6.39        2.85     19.16 o 
   1   9  13       11.22       -8.10     19.33 o 
   2   9  13       38.34       57.52     24.12 o 
   3   9  13      136.54      139.13     35.09 o 
   4   9  13      127.12       86.36     37.92 o 
   5   9  13        0.06        9.82     29.82 o 
   6   9  13      282.37      246.52     41.83 o 
   7   9  13       46.90       40.58     24.75 o 
   8   9  13      210.72      225.19     69.88 o 
   9   9  13        5.20      -37.01     76.84 o 
 -14  10  13        9.52       15.73     47.12 o 
 -13  10  13      207.28      208.40     59.14 o 
 -12  10  13       95.41       60.61     40.88 o 
 -11  10  13       13.97        3.20     34.70 o 
 -10  10  13        0.26      -12.38     31.93 o 
  -9  10  13       68.46       56.56     32.36 o 
  -8  10  13       21.95       10.41     21.98 o 
  -7  10  13       13.52       38.62     27.69 o 
  -6  10  13      337.90      417.82     71.11 o 
  -5  10  13        4.08       -8.05     21.93 o 
  -4  10  13       89.12       82.50     25.41 o 
  -3  10  13      124.81      143.56     31.41 o 
  -2  10  13     1610.95     1787.00     60.49 o 
  -1  10  13       14.01       -1.43     21.08 o 
   0  10  13      815.01      723.41     55.38 o 
   1  10  13       42.25       73.58     29.95 o 
   2  10  13      252.79      239.57     41.04 o 
   3  10  13       24.18        2.38     32.75 o 
   4  10  13      665.28      619.97     69.88 o 
   5  10  13       11.45        7.53     32.34 o 
   6  10  13       89.01      160.27     51.85 o 
   7  10  13       10.84       10.82     46.11 o 
   8  10  13       66.52       33.15     39.72 o 
 -13  11  13      102.11       85.02     73.41 o 
 -12  11  13       89.09      176.55     49.35 o 
 -11  11  13        5.42       13.65     33.81 o 
 -10  11  13      865.93      987.02     98.72 o 
  -9  11  13        4.54        4.63     30.10 o 
  -8  11  13       73.46       99.09     26.58 o 
  -7  11  13        1.05       -9.25     24.88 o 
  -6  11  13      151.45      161.66     31.94 o 
  -5  11  13      324.51      194.82     34.38 o 
  -4  11  13     1153.09     1286.40     78.55 o 
  -3  11  13        3.31       -2.35     23.30 o 
  -2  11  13      567.21      548.29     39.55 o 
  -1  11  13       12.48       17.41     27.38 o 
   0  11  13       84.33       63.06     31.11 o 
   1  11  13       31.12       91.44     34.18 o 
   2  11  13        0.54      -41.17     27.45 o 
   3  11  13        9.29      -18.11     32.01 o 
   4  11  13       45.48       32.31     48.81 o 
   5  11  13        2.89       65.15     57.36 o 
   6  11  13       79.50       43.08     55.85 o 
   7  11  13       42.88       46.32     53.47 o 
 -11  12  13        4.93        9.94     38.63 o 
 -10  12  13        1.08       16.86     36.80 o 
  -9  12  13       75.00       27.47     32.62 o 
  -8  12  13       35.94       38.48     26.15 o 
  -7  12  13       66.99       79.22     32.41 o 
  -6  12  13       44.49       18.21     32.25 o 
  -5  12  13        1.73       30.11     29.37 o 
  -4  12  13      247.47      179.38     36.85 o 
  -3  12  13        2.45       -4.55     24.30 o 
  -2  12  13      321.94      316.88     63.49 o 
  -1  12  13       20.93       19.77     35.01 o 
   0  12  13      423.67      508.62     80.37 o 
   1  12  13       10.73      -16.19     30.96 o 
   2  12  13      356.71      445.79     62.11 o 
   3  12  13        0.34       23.91     43.08 o 
   4  12  13      154.43      233.34     83.77 o 
   5  12  13        0.60       25.98     57.58 o 
  -9  13  13        4.93      -37.16     41.13 o 
  -8  13  13       24.60      108.45     68.18 o 
  -7  13  13       51.54       62.57     34.36 o 
  -6  13  13      112.51      114.17     54.66 o 
  -5  13  13        5.06        1.40     31.97 o 
  -4  13  13       78.24       43.04     33.01 o 
  -3  13  13        3.91        3.14     44.05 o 
  -2  13  13        0.80       26.19     60.61 o 
  -1  13  13      146.18       41.52     47.93 o 
   0  13  13        1.85       33.77     46.80 o 
   1  13  13        7.83       -0.49     46.74 o 
   2  13  13        6.14        0.22     54.33 o 
   3  13  13       49.54       61.26     52.73 o 
  -6  14  13       38.05      -14.73     33.25 o 
  -5  14  13        1.19       45.29     36.42 o 
  -4  14  13       65.10       59.39     34.01 o 
  -3  14  13        0.62       -4.93     44.48 o 
  -2  14  13       38.89       78.79     62.34 o 
  -1  14  13        8.07        3.09     47.69 o 
   0  14  13       34.88      -20.27     45.86 o 
 -18   0  14      312.14      268.41    112.13 o 
 -16   0  14       89.88      108.01     82.04 o 
 -14   0  14     1468.72     1867.18    204.99 o 
 -12   0  14       79.43       41.66     30.22 o 
 -10   0  14      176.19      181.39     47.30 o 
  -8   0  14     2218.79     2084.98     71.01 o 
  -6   0  14      155.36      201.51     26.99 o 
  -4   0  14     1645.40     1635.54     63.28 o 
  -2   0  14       51.13       43.60     34.12 o 
   0   0  14      121.15      156.04     28.30 o 
   2   0  14      138.76       40.48     54.98 o 
   4   0  14      656.35      637.45    139.72 o 
   6   0  14       54.47       18.32     42.33 o 
   8   0  14     1062.39     1100.35    120.28 o 
  10   0  14      366.12      439.24    103.47 o 
  12   0  14      169.32      257.59    119.49 o 
 -19   1  14       11.56       83.63     68.64 o 
 -18   1  14      195.47      217.71    139.29 o 
 -17   1  14       18.96       -2.86     77.71 o 
 -16   1  14      193.58      116.43     57.54 o 
 -15   1  14        3.64        0.27     42.53 o 
 -14   1  14      161.88      141.76     36.22 o 
 -13   1  14       16.41       12.71     16.85 o 
 -12   1  14       30.84       29.10     19.18 o 
 -11   1  14        8.77       12.83     33.37 o 
 -10   1  14      200.70      235.63     53.46 o 
  -9   1  14      102.34      105.36     19.39 o 
  -8   1  14      276.02      275.24     27.64 o 
  -7   1  14      693.82      602.74     28.58 o 
  -6   1  14     3580.48     3423.45     68.03 o 
  -5   1  14       50.75       27.79     12.60 o 
  -4   1  14      127.32      105.35     16.48 o 
  -3   1  14      159.92      172.08     18.67 o 
  -2   1  14      471.49      406.82     26.94 o 
  -1   1  14       21.24       22.19     13.36 o 
   0   1  14     1817.73     1781.21     71.88 o 
   1   1  14        7.93       25.77     17.37 o 
   2   1  14      876.62      776.71     75.31 o 
   3   1  14      100.95       80.97     31.46 o 
   4   1  14     1306.77     1278.12    113.10 o 
   5   1  14      293.95      197.21     38.50 o 
   6   1  14        8.14       -3.10     31.15 o 
   7   1  14       27.89      -31.42     25.43 o 
   8   1  14        1.43      -29.02     28.45 o 
   9   1  14        0.52      -22.67     57.86 o 
  10   1  14        0.01       37.56     36.70 o 
  11   1  14       25.49      -35.79     36.88 o 
  12   1  14        1.23      -24.46     56.93 o 
 -18   2  14      236.41      194.26     79.08 o 
 -17   2  14        0.19      -14.80     52.21 o 
 -16   2  14      259.91      318.66     77.36 o 
 -15   2  14      182.72      148.59     29.21 o 
 -14   2  14     1024.95     1138.66     71.80 o 
 -13   2  14      315.16      311.18     58.50 o 
 -12   2  14      592.56      720.03     42.04 o 
 -11   2  14        4.82      -20.15     36.28 o 
 -10   2  14      554.77      597.77     37.41 o 
  -9   2  14     1091.17     1159.18     50.83 o 
  -8   2  14     1954.71     1883.44     51.16 o 
  -7   2  14        4.57       10.96     15.81 o 
  -6   2  14     1469.97     1417.75     41.07 o 
  -5   2  14       32.13       37.28     12.72 o 
  -4   2  14      876.86      823.61     32.06 o 
  -3   2  14      471.53      483.53     27.34 o 
  -2   2  14       45.74       28.80     12.98 o 
  -1   2  14       73.51       29.82     19.22 o 
   0   2  14        2.53       23.04     12.67 o 
   1   2  14      107.53      129.56     22.08 o 
   2   2  14      253.08      251.78     27.10 o 
   3   2  14       23.46       33.82     26.46 o 
   4   2  14      194.15      215.00     40.22 o 
   5   2  14      123.91      123.72     35.73 o 
   6   2  14       59.37       31.81     28.11 o 
   7   2  14        2.97      -12.55     26.84 o 
   8   2  14      439.28      518.16     73.49 o 
   9   2  14      118.22      168.69     45.53 o 
  10   2  14      679.43      721.05     73.64 o 
  11   2  14      141.31      181.00     49.48 o 
  12   2  14      319.43      130.41    103.47 o 
 -18   3  14       67.39      -12.99     77.06 o 
 -17   3  14       56.67       10.39     80.52 o 
 -16   3  14       26.34      130.74     80.31 o 
 -15   3  14       57.71       63.10     45.02 o 
 -14   3  14       98.65       93.32     31.96 o 
 -13   3  14       19.23        9.96     26.36 o 
 -12   3  14      283.40      359.13     30.11 o 
 -11   3  14      218.55      210.87     31.75 o 
 -10   3  14      191.92      181.50     24.77 o 
  -9   3  14      160.75      189.92     25.46 o 
  -8   3  14       25.68       18.86     16.35 o 
  -7   3  14      164.87      134.09     18.75 o 
  -6   3  14       32.12       25.85     13.71 o 
  -5   3  14      334.43      319.86     24.11 o 
  -4   3  14     1064.32     1044.29     38.26 o 
  -3   3  14      866.52      850.63     35.00 o 
  -2   3  14     2360.85     2277.29     55.85 o 
  -1   3  14     1496.54     1403.13     44.88 o 
   0   3  14     2647.20     2615.99     63.88 o 
   1   3  14     1020.61     1036.90     48.16 o 
   2   3  14     3662.92     3744.41    102.31 o 
   3   3  14      964.26     1009.87     48.15 o 
   4   3  14     2112.18     2239.15     95.78 o 
   5   3  14     1013.70     1225.24     82.51 o 
   6   3  14      209.57      187.28     59.09 o 
   7   3  14       32.21        6.07     28.57 o 
   8   3  14        2.21       14.05     33.38 o 
   9   3  14       13.18       13.02     34.75 o 
  10   3  14       12.89       16.26     38.64 o 
  11   3  14       44.47       34.68     39.87 o 
  12   3  14      106.80      -47.42     60.49 o 
 -18   4  14      230.53      374.91    134.42 o 
 -17   4  14       83.04       95.03     82.47 o 
 -16   4  14       16.18        7.16     30.20 o 
 -15   4  14      276.02      300.64     53.90 o 
 -14   4  14      176.31      264.85     49.39 o 
 -13   4  14       80.93       88.06     38.79 o 
 -12   4  14      563.61      680.44     63.99 o 
 -11   4  14       77.82       45.17     24.32 o 
 -10   4  14       66.69       71.21     20.77 o 
  -9   4  14      667.69      655.54     40.61 o 
  -8   4  14      409.68      330.32     32.58 o 
  -7   4  14      368.64      362.15     27.97 o 
  -6   4  14       98.66       78.83     16.13 o 
  -5   4  14      649.70      646.10     32.58 o 
  -4   4  14      161.78      136.80     20.67 o 
  -3   4  14      914.28      840.95     49.98 o 
  -2   4  14      821.92      778.40     36.16 o 
  -1   4  14      137.72      107.14     26.56 o 
   0   4  14      311.71      417.69     31.15 o 
   1   4  14      548.56      481.88     34.16 o 
   2   4  14       78.18       52.08     18.60 o 
   3   4  14       17.23       12.84     15.66 o 
   4   4  14       75.41       83.95     19.58 o 
   5   4  14      127.52      123.55     30.19 o 
   6   4  14        3.73       -1.16     24.87 o 
   7   4  14       10.06       22.14     32.37 o 
   8   4  14      218.83      255.92     49.43 o 
   9   4  14       39.95       27.44     34.47 o 
  10   4  14      309.98      318.27     55.92 o 
  11   4  14       91.98       68.73     53.63 o 
 -18   5  14        0.40       58.44     95.46 o 
 -17   5  14      108.67        8.66     80.96 o 
 -16   5  14       73.80       23.69     32.87 o 
 -15   5  14       45.51       75.24     74.14 o 
 -14   5  14       49.21      -34.24     28.26 o 
 -13   5  14       59.76       63.23     37.60 o 
 -12   5  14       77.74       81.34     53.07 o 
 -11   5  14       88.74      120.67     22.03 o 
 -10   5  14      180.47      182.24     44.33 o 
  -9   5  14      770.25      794.08     44.01 o 
  -8   5  14      409.85      372.92     65.39 o 
  -7   5  14     1024.91     1098.27     46.73 o 
  -6   5  14     2356.69     2185.45     53.93 o 
  -5   5  14       99.88       93.86     17.18 o 
  -4   5  14     3286.82     3266.07     73.35 o 
  -3   5  14     2439.85     2319.30     70.08 o 
  -2   5  14     1911.86     2169.58     56.89 o 
  -1   5  14      898.46      918.46     35.46 o 
   0   5  14      824.71      929.50     61.14 o 
   1   5  14      338.33      335.45     30.79 o 
   2   5  14      299.48      329.88     28.34 o 
   3   5  14       26.41       15.20     18.62 o 
   4   5  14       90.65       63.46     19.18 o 
   5   5  14      361.30      304.24     33.56 o 
   6   5  14      166.81      176.34     37.90 o 
   7   5  14        5.12      -29.49     26.04 o 
   8   5  14        7.28      -16.70     33.87 o 
   9   5  14       74.09       58.51     38.89 o 
  10   5  14       14.61       60.26     52.26 o 
  11   5  14       78.27      231.04    105.31 o 
 -17   6  14       26.51       71.14     37.33 o 
 -16   6  14      223.79      115.47     45.07 o 
 -15   6  14      187.08      182.45    141.02 o 
 -14   6  14      159.62      218.20     53.47 o 
 -13   6  14      432.15      399.56     64.65 o 
 -12   6  14      344.67      412.10     65.11 o 
 -11   6  14      139.77      168.02     32.70 o 
 -10   6  14      369.29      371.80     34.23 o 
  -9   6  14        3.99        3.78     18.82 o 
  -8   6  14      100.32       93.65     22.96 o 
  -7   6  14      896.62      839.33     50.44 o 
  -6   6  14      223.74      210.37     21.73 o 
  -5   6  14     1500.13     1565.31     49.21 o 
  -4   6  14      326.11      355.04     28.45 o 
  -3   6  14      335.74      373.49     27.16 o 
  -2   6  14      515.59      571.95     33.26 o 
  -1   6  14      126.59       87.25     15.81 o 
   0   6  14      388.18      282.24     28.01 o 
   1   6  14      806.27      818.54     56.03 o 
   2   6  14       62.58       40.11     20.89 o 
   3   6  14       79.38       97.06     20.88 o 
   4   6  14      123.15      101.34     24.02 o 
   5   6  14      363.97      364.34     32.82 o 
   6   6  14      387.44      352.40     47.78 o 
   7   6  14      180.78      205.21     46.39 o 
   8   6  14      150.26      151.89     44.27 o 
   9   6  14        4.95       21.06     36.77 o 
  10   6  14       45.67      -13.50     56.69 o 
 -17   7  14       34.74       61.42     41.10 o 
 -16   7  14      117.03      160.21     50.01 o 
 -15   7  14      116.97      105.55     46.58 o 
 -14   7  14       19.13        6.93     36.57 o 
 -13   7  14       63.84       70.57     41.01 o 
 -12   7  14      123.80       62.71     61.91 o 
 -11   7  14      127.51      130.40     35.20 o 
 -10   7  14        2.09       15.62     20.04 o 
  -9   7  14        0.94       -0.26     19.13 o 
  -8   7  14      111.01       91.22     22.88 o 
  -7   7  14     1003.27      932.08     49.25 o 
  -6   7  14      732.31      808.52     48.71 o 
  -5   7  14       16.70        8.54     15.66 o 
  -4   7  14       10.90       -3.22     14.93 o 
  -3   7  14     1097.48     1170.07     54.71 o 
  -2   7  14      289.33      283.70     31.75 o 
  -1   7  14      812.13      878.88     48.69 o 
   0   7  14     1009.70      982.35     61.24 o 
   1   7  14      301.27      337.34     51.41 o 
   2   7  14      175.91      237.45     31.32 o 
   3   7  14      653.20      600.60     54.84 o 
   4   7  14      350.02      338.85     47.18 o 
   5   7  14       34.15       24.93     19.74 o 
   6   7  14       92.33       97.63     26.11 o 
   7   7  14       23.21        5.65     37.27 o 
   8   7  14        3.71       51.33     39.57 o 
   9   7  14        1.99      -28.26     46.56 o 
  10   7  14       56.24       21.21     84.20 o 
 -16   8  14       76.89      129.63     52.27 o 
 -15   8  14      155.00      113.95     61.26 o 
 -14   8  14       95.53      136.56     69.05 o 
 -13   8  14      173.73      260.06     78.14 o 
 -12   8  14        1.54      -22.75     28.91 o 
 -11   8  14       93.70      151.16     35.89 o 
 -10   8  14      376.74      359.97     30.48 o 
  -9   8  14      100.03      129.47     25.95 o 
  -8   8  14      386.54      495.92     47.00 o 
  -7   8  14        2.10       21.73     20.01 o 
  -6   8  14      323.49      361.31     34.03 o 
  -5   8  14       38.78       64.43     19.25 o 
  -4   8  14      114.74      151.92     22.84 o 
  -3   8  14      138.99      171.88     23.22 o 
  -2   8  14      162.57      100.22     25.62 o 
  -1   8  14      229.47      277.27     45.16 o 
   0   8  14        8.76       23.72     20.12 o 
   1   8  14     1327.40     1527.91     65.16 o 
   2   8  14       50.33       34.16     23.10 o 
   3   8  14       46.12       38.47     25.37 o 
   4   8  14       23.06      -21.97     23.13 o 
   5   8  14      643.44      682.66     54.85 o 
   6   8  14       52.82       53.58     37.64 o 
   7   8  14      188.51      286.43     92.26 o 
   8   8  14      160.40      130.44     78.57 o 
   9   8  14      157.07       31.39     87.02 o 
 -15   9  14       10.94       76.53     48.13 o 
 -14   9  14        1.79       -3.07     41.82 o 
 -13   9  14      124.28       64.50     99.35 o 
 -12   9  14       64.05       46.62     37.88 o 
 -11   9  14      135.67      112.33     39.79 o 
 -10   9  14      131.30      107.42     39.37 o 
  -9   9  14      555.36      585.04     52.89 o 
  -8   9  14       34.43       45.79     22.77 o 
  -7   9  14      211.66      199.02     29.07 o 
  -6   9  14        0.22       24.44     22.53 o 
  -5   9  14      164.44      144.72     24.95 o 
  -4   9  14      573.46      645.38     61.27 o 
  -3   9  14      838.00      906.18     43.64 o 
  -2   9  14      108.41       52.05     25.53 o 
  -1   9  14      251.36      227.44     31.88 o 
   0   9  14      274.34      302.36     35.88 o 
   1   9  14      107.83       91.51     30.71 o 
   2   9  14       34.94       80.35     42.52 o 
   3   9  14      455.08      439.48     53.48 o 
   4   9  14       14.10       -9.39     30.06 o 
   5   9  14      273.46      337.35     75.33 o 
   6   9  14        0.58      -14.10     29.22 o 
   7   9  14       79.15       62.62     55.85 o 
   8   9  14       10.94       -4.95     56.23 o 
 -14  10  14        0.15       57.88     61.26 o 
 -13  10  14       31.60       44.53     40.55 o 
 -12  10  14       49.61       80.66     41.04 o 
 -11  10  14      561.77      641.96    102.59 o 
 -10  10  14        6.88       14.02     34.14 o 
  -9  10  14      662.79      773.18     48.36 o 
  -8  10  14        4.53       -7.23     22.79 o 
  -7  10  14       39.64       65.01     28.46 o 
  -6  10  14       23.08       -0.35     24.09 o 
  -5  10  14      308.28      282.94     39.84 o 
  -4  10  14       12.01       11.86     21.89 o 
  -3  10  14      139.72      127.62     26.11 o 
  -2  10  14        0.21       -1.79     26.80 o 
  -1  10  14        4.97       28.58     25.86 o 
   0  10  14       47.49       47.05     29.41 o 
   1  10  14      167.11      126.27     34.61 o 
   2  10  14      147.60       71.58     36.65 o 
   3  10  14      232.32      250.58     50.91 o 
   4  10  14       49.48       19.24     34.33 o 
   5  10  14      217.07      226.07     60.31 o 
   6  10  14       22.88      -21.65     45.89 o 
   7  10  14      150.35      199.76     43.84 o 
 -13  11  14        3.69       42.39     42.52 o 
 -12  11  14       19.14       22.25     67.44 o 
 -11  11  14        0.03       31.23     37.70 o 
 -10  11  14       80.93       71.98     40.16 o 
  -9  11  14        7.88        2.59     23.21 o 
  -8  11  14       21.34       38.81     28.04 o 
  -7  11  14      136.30       69.03     32.77 o 
  -6  11  14       18.25       47.07     27.04 o 
  -5  11  14      518.58      613.01     51.59 o 
  -4  11  14       32.93      -22.33     27.29 o 
  -3  11  14     1194.80     1390.43     67.42 o 
  -2  11  14       24.99       21.96     25.76 o 
  -1  11  14      757.58      693.58     71.42 o 
   0  11  14      148.57       93.45     35.41 o 
   1  11  14      620.38      616.91     60.89 o 
   2  11  14       71.06       86.99     35.34 o 
   3  11  14      315.82      210.18     79.01 o 
   4  11  14       60.91        8.01     53.90 o 
   5  11  14       40.16       74.68     63.64 o 
   6  11  14        3.67       18.83     52.60 o 
 -11  12  14      497.32      494.83     67.15 o 
 -10  12  14        0.01      -36.50     36.06 o 
  -9  12  14      133.93      172.05     41.69 o 
  -8  12  14      325.85      340.59     63.89 o 
  -7  12  14      577.50      570.29     55.45 o 
  -6  12  14        6.55        6.33     27.82 o 
  -5  12  14      135.33      119.99     35.19 o 
  -4  12  14       28.55       -2.66     28.03 o 
  -3  12  14       33.69       31.33     41.85 o 
  -2  12  14       87.41      115.17     35.28 o 
  -1  12  14       16.69       53.24     38.71 o 
   0  12  14       27.39       41.23     39.13 o 
   1  12  14      100.08      129.49     64.29 o 
   2  12  14       59.77       99.72     49.65 o 
   3  12  14       63.36      225.12     82.69 o 
   4  12  14        1.49        6.28     58.23 o 
  -9  13  14      105.26       14.07     61.69 o 
  -8  13  14        6.27      101.95     67.97 o 
  -7  13  14        8.44       18.64     34.85 o 
  -6  13  14        8.96       16.37     34.44 o 
  -5  13  14      117.09       47.05     35.58 o 
  -4  13  14        0.06       55.74     35.09 o 
  -3  13  14      189.93      285.52     98.27 o 
  -2  13  14        3.41      -31.07     47.08 o 
  -1  13  14      102.73      132.50    112.23 o 
   0  13  14       19.42        2.19     48.38 o 
   1  13  14      392.46      378.78     74.13 o 
   2  13  14        0.92       -2.47     62.34 o 
 -17   0  15      231.88      243.95    103.47 o 
 -15   0  15        0.17       27.71     62.12 o 
 -13   0  15       31.39       83.42     30.03 o 
 -11   0  15      388.45      385.02     99.90 o 
  -9   0  15      579.81      766.86     88.26 o 
  -7   0  15     4627.98     4835.86    131.49 o 
  -5   0  15     1055.42     1011.46     54.13 o 
  -3   0  15      633.22      565.57     49.29 o 
  -1   0  15     3110.00     3320.38    140.48 o 
   1   0  15     2400.81     2425.20     94.34 o 
   3   0  15      257.63      169.95     55.00 o 
   5   0  15      781.62      815.34     98.47 o 
   7   0  15      923.75      905.16    183.67 o 
   9   0  15       91.70      158.06     63.62 o 
  11   0  15        2.86      -22.51     82.25 o 
 -18   1  15        2.29       28.31     58.94 o 
 -17   1  15      386.70      398.33     87.74 o 
 -16   1  15        4.35       14.33     56.28 o 
 -15   1  15     1091.45     1132.46     63.24 o 
 -14   1  15       50.56       -6.29     37.66 o 
 -13   1  15      512.83      623.05     38.30 o 
 -12   1  15        0.57      -24.45     19.35 o 
 -11   1  15      468.34      558.25     45.82 o 
 -10   1  15        0.22        5.98     24.37 o 
  -9   1  15     1224.86     1224.17     52.34 o 
  -8   1  15      919.09      900.32     45.51 o 
  -7   1  15        5.72        7.03     13.79 o 
  -6   1  15       20.53        7.18     13.39 o 
  -5   1  15      109.59      123.50     17.83 o 
  -4   1  15        0.29        1.25     19.95 o 
  -3   1  15      105.36       90.00     20.22 o 
  -2   1  15      116.45      107.24     17.74 o 
  -1   1  15       20.14       53.33     15.45 o 
   0   1  15       64.18      106.41     17.60 o 
   1   1  15      411.55      510.26     40.66 o 
   2   1  15        0.04      -25.88     23.23 o 
   3   1  15      979.44      895.38     68.77 o 
   4   1  15       15.99       30.67     26.79 o 
   5   1  15      175.88      152.80     38.13 o 
   6   1  15       13.73       10.62     28.86 o 
   7   1  15      210.13      424.32     56.88 o 
   8   1  15      160.88      142.65     43.01 o 
   9   1  15      251.96      350.19     57.07 o 
  10   1  15        6.73       31.16     39.65 o 
  11   1  15      157.88      254.49    134.53 o 
 -18   2  15       17.63       -2.40     57.47 o 
 -17   2  15       42.42      106.67     57.86 o 
 -16   2  15        0.12      -36.86     42.70 o 
 -15   2  15      148.28      112.07     35.09 o 
 -14   2  15      308.50      243.36     40.55 o 
 -13   2  15      182.41      149.64     23.13 o 
 -12   2  15        1.59       -1.37     20.63 o 
 -11   2  15        3.57        4.06     27.46 o 
 -10   2  15        3.48       12.13     19.60 o 
  -9   2  15      142.70      142.52     32.85 o 
  -8   2  15     1038.35     1091.17     43.35 o 
  -7   2  15     2845.78     2872.20     62.36 o 
  -6   2  15      123.35      114.42     21.68 o 
  -5   2  15     2672.91     2557.60     57.87 o 
  -4   2  15       79.03       58.01     15.02 o 
  -3   2  15     2565.87     2483.14     61.20 o 
  -2   2  15      271.53      204.07     20.39 o 
  -1   2  15     3197.31     3240.28     81.32 o 
   0   2  15      254.36      200.06     20.62 o 
   1   2  15      202.14      158.97     25.18 o 
   2   2  15      149.10      151.97     29.31 o 
   3   2  15      334.96      239.80     41.32 o 
   4   2  15      437.79      583.15    114.94 o 
   5   2  15       47.56      100.87     34.75 o 
   6   2  15      264.59      213.16     44.82 o 
   7   2  15        2.41      -21.89     30.66 o 
   8   2  15        5.31       -3.28     31.63 o 
   9   2  15       61.00       64.06     40.72 o 
  10   2  15       16.27       14.11     38.87 o 
  11   2  15       30.77       19.54     64.80 o 
 -18   3  15       84.02       -6.71     82.04 o 
 -17   3  15      203.51      195.46    108.88 o 
 -16   3  15        8.17       -3.54     32.36 o 
 -15   3  15      139.24      157.93     39.81 o 
 -14   3  15      302.53      259.97     59.75 o 
 -13   3  15      255.37      229.62     34.55 o 
 -12   3  15      190.60      207.48     30.56 o 
 -11   3  15      732.18      757.18     66.99 o 
 -10   3  15        2.45       23.61     19.45 o 
  -9   3  15      624.66      583.48     40.52 o 
  -8   3  15       54.28       88.60     22.74 o 
  -7   3  15     1021.88     1069.91     43.01 o 
  -6   3  15        4.61       22.14     13.33 o 
  -5   3  15       38.87        6.69     14.83 o 
  -4   3  15       14.54        9.21     12.63 o 
  -3   3  15      410.45      355.58     25.11 o 
  -2   3  15        0.18        6.68     12.66 o 
  -1   3  15      175.38      161.53     24.66 o 
   0   3  15      255.53      209.05     26.84 o 
   1   3  15      244.87      319.59     32.73 o 
   2   3  15      391.28      428.40     35.90 o 
   3   3  15      389.13      452.11     33.85 o 
   4   3  15     1569.01     1518.83     82.04 o 
   5   3  15      148.33      192.96     42.40 o 
   6   3  15       19.65       49.96     29.05 o 
   7   3  15       16.16       21.67     35.09 o 
   8   3  15      500.08      459.96     73.92 o 
   9   3  15      227.65      226.81     51.92 o 
  10   3  15       14.00       -9.28     38.45 o 
  11   3  15       62.76      125.46     89.72 o 
 -18   4  15        0.58       24.68     90.26 o 
 -17   4  15        6.51      -65.59     64.94 o 
 -16   4  15        0.08      -20.54     29.73 o 
 -15   4  15        0.86       10.74     34.86 o 
 -14   4  15        0.75      -13.70     32.04 o 
 -13   4  15        0.34      -23.75     24.85 o 
 -12   4  15       87.15       76.46     29.32 o 
 -11   4  15      518.81      568.43     43.81 o 
 -10   4  15      496.93      431.55     41.09 o 
  -9   4  15     1888.57     1834.09     72.34 o 
  -8   4  15      512.86      440.41     41.61 o 
  -7   4  15      114.82      116.92     26.45 o 
  -6   4  15        2.35       -3.76     15.26 o 
  -5   4  15     3656.47     3475.87     76.09 o 
  -4   4  15     1677.55     1548.61     52.18 o 
  -3   4  15     3169.12     3204.23     76.74 o 
  -2   4  15     1997.52     2223.36     81.72 o 
  -1   4  15     1580.35     1662.04     52.49 o 
   0   4  15      200.46      177.46     24.88 o 
   1   4  15      294.60      277.87     30.78 o 
   2   4  15      432.35      452.04     33.80 o 
   3   4  15      226.48      197.86     26.03 o 
   4   4  15      109.90      101.20     20.37 o 
   5   4  15       33.14       37.89     24.42 o 
   6   4  15      207.88      119.45     38.44 o 
   7   4  15      294.77      195.97     58.23 o 
   8   4  15       52.88       66.31     39.31 o 
   9   4  15        0.06       10.08     36.50 o 
  10   4  15        0.51       17.43     61.89 o 
  11   4  15        3.40      -39.71     59.91 o 
 -17   5  15       53.28       12.27     60.83 o 
 -16   5  15       13.90        2.45     33.92 o 
 -15   5  15      342.79      313.10     57.40 o 
 -14   5  15      254.43      197.35     48.61 o 
 -13   5  15      121.10      167.62     54.68 o 
 -12   5  15       71.58      105.92     46.57 o 
 -11   5  15      288.06      302.81     45.58 o 
 -10   5  15      111.88      118.81     26.87 o 
  -9   5  15      897.28      811.80     89.73 o 
  -8   5  15      580.71      582.05     40.42 o 
  -7   5  15       80.05       86.81     19.59 o 
  -6   5  15      436.86      417.71     45.16 o 
  -5   5  15       43.79       -3.37     16.16 o 
  -4   5  15      834.83      921.01     55.86 o 
  -3   5  15      254.59      252.82     23.47 o 
  -2   5  15        8.45       10.36     14.93 o 
  -1   5  15        0.43       -5.84     12.37 o 
   0   5  15       28.81       39.44     20.93 o 
   1   5  15        1.74        3.96     16.13 o 
   2   5  15     1036.62     1125.68     48.92 o 
   3   5  15      232.83      213.27     25.93 o 
   4   5  15     1029.65     1112.97     57.51 o 
   5   5  15      444.06      464.56     53.45 o 
   6   5  15      205.26      155.70     39.43 o 
   7   5  15      266.99      296.67     63.18 o 
   8   5  15       59.87       43.26     38.37 o 
   9   5  15      277.14      235.57     65.01 o 
  10   5  15       28.07       22.11     67.35 o 
 -17   6  15       60.02       70.10     41.21 o 
 -16   6  15       86.55       78.53     42.65 o 
 -15   6  15       28.24       37.14     37.99 o 
 -14   6  15       48.47       23.24     37.55 o 
 -13   6  15       27.67       10.52     48.70 o 
 -12   6  15      235.99      134.57     50.10 o 
 -11   6  15      148.66      116.09     23.80 o 
 -10   6  15       31.36       37.15     22.59 o 
  -9   6  15      110.27      167.94     28.46 o 
  -8   6  15      637.21      568.98     40.68 o 
  -7   6  15       51.13       48.56     22.10 o 
  -6   6  15     3425.37     3263.75     74.36 o 
  -5   6  15     1472.21     1529.68     56.45 o 
  -4   6  15       47.30       43.59     16.88 o 
  -3   6  15     1928.49     1932.75     56.51 o 
  -2   6  15     1243.39     1296.55     45.19 o 
  -1   6  15      673.18      580.48     45.98 o 
   0   6  15      238.61      211.76     26.80 o 
   1   6  15       11.99        8.74     18.69 o 
   2   6  15      377.49      403.50     36.28 o 
   3   6  15        6.45        3.34     16.98 o 
   4   6  15       44.42       21.29     20.87 o 
   5   6  15       14.65       34.58     21.28 o 
   6   6  15        5.28       26.04     35.08 o 
   7   6  15       19.11       12.88     35.09 o 
   8   6  15      165.46       83.24     54.36 o 
   9   6  15        2.30       43.68     60.87 o 
  10   6  15        0.27      -86.12     57.41 o 
 -16   7  15      132.67      141.07     48.15 o 
 -15   7  15      188.35      147.51     51.86 o 
 -14   7  15      450.66      401.10    120.24 o 
 -13   7  15       93.60      137.02     49.34 o 
 -12   7  15      643.56      688.99     68.82 o 
 -11   7  15      232.54      245.30     38.17 o 
 -10   7  15       35.95       30.24     23.43 o 
  -9   7  15      369.83      387.03     45.61 o 
  -8   7  15      131.91      153.84     26.34 o 
  -7   7  15      247.29      319.10     33.20 o 
  -6   7  15       20.61        4.68     17.29 o 
  -5   7  15      481.89      538.24     34.77 o 
  -4   7  15      749.35      789.88     54.57 o 
  -3   7  15       12.58       23.17     16.74 o 
  -2   7  15       20.68       31.18     16.43 o 
  -1   7  15        2.28       20.33     19.18 o 
   0   7  15        5.51      -15.23     18.34 o 
   1   7  15        9.91       12.86     20.67 o 
   2   7  15       71.99       43.25     23.32 o 
   3   7  15        1.12      -17.00     21.06 o 
   4   7  15     1437.23     1568.98     66.86 o 
   5   7  15       68.32       71.41     25.11 o 
   6   7  15      445.38      511.42     55.85 o 
   7   7  15       54.60       17.19     36.10 o 
   8   7  15      175.27       63.19     70.62 o 
   9   7  15       14.37      138.21     72.21 o 
 -15   8  15        4.56      -39.15     37.77 o 
 -14   8  15       15.87       38.34     77.17 o 
 -13   8  15       19.57      -43.27     35.44 o 
 -12   8  15       75.71       93.37     40.47 o 
 -11   8  15       90.14       95.30     35.65 o 
 -10   8  15      379.63      404.05     40.37 o 
  -9   8  15      138.05      127.15     26.17 o 
  -8   8  15       83.02       78.86     24.99 o 
  -7   8  15        7.13      -16.16     20.31 o 
  -6   8  15      243.92      312.11     33.48 o 
  -5   8  15       21.30       36.45     18.43 o 
  -4   8  15      853.62      870.24     43.52 o 
  -3   8  15      160.23      175.28     25.98 o 
  -2   8  15     2297.72     2471.02     68.49 o 
  -1   8  15        6.33       12.54     20.10 o 
   0   8  15      453.83      559.48     42.31 o 
   1   8  15       78.75       47.81     25.25 o 
   2   8  15       96.39       86.27     31.71 o 
   3   8  15       97.96       29.71     26.02 o 
   4   8  15      334.84      331.22     43.09 o 
   5   8  15        7.36       16.20     23.96 o 
   6   8  15        0.28        4.80     30.51 o 
   7   8  15        0.02       12.77     82.04 o 
   8   8  15       24.31     -106.50     71.00 o 
 -15   9  15       50.88      119.52     54.11 o 
 -14   9  15      314.54      339.57    115.70 o 
 -13   9  15       33.99       46.11     39.52 o 
 -12   9  15      183.24      199.62     48.60 o 
 -11   9  15        2.24        9.05     34.41 o 
 -10   9  15      204.96      268.28     52.68 o 
  -9   9  15       16.63       13.75     21.66 o 
  -8   9  15       30.05       24.49     24.51 o 
  -7   9  15        4.40        0.71     25.16 o 
  -6   9  15       33.20       17.36     41.58 o 
  -5   9  15       46.13       29.52     21.60 o 
  -4   9  15      197.63      183.82     27.03 o 
  -3   9  15       13.32       25.66     19.32 o 
  -2   9  15       13.62       20.07     16.84 o 
  -1   9  15       27.72        8.37     32.11 o 
   0   9  15       34.97      109.93     31.12 o 
   1   9  15       20.17       15.92     25.66 o 
   2   9  15       58.79       87.55     35.63 o 
   3   9  15       26.49      -12.22     28.47 o 
   4   9  15      724.64      724.71     73.10 o 
   5   9  15       20.72       58.92     36.22 o 
   6   9  15      376.51      293.39     43.87 o 
   7   9  15       33.52       56.31     59.71 o 
 -13  10  15        9.48       19.12     38.05 o 
 -12  10  15      141.56      205.77     50.36 o 
 -11  10  15        1.02      -27.35     34.85 o 
 -10  10  15      162.66      150.33     47.98 o 
  -9  10  15        8.15      -12.30     21.90 o 
  -8  10  15      132.70      108.86     29.49 o 
  -7  10  15       15.67       21.85     26.30 o 
  -6  10  15       33.42       39.13     28.57 o 
  -5  10  15      485.12      495.65     54.28 o 
  -4  10  15      918.54      942.63     49.71 o 
  -3  10  15        9.05       26.41     20.50 o 
  -2  10  15      521.26      574.46     53.03 o 
  -1  10  15       17.26       -0.58     27.43 o 
   0  10  15      350.38      312.18     52.81 o 
   1  10  15       92.72       81.86     33.74 o 
   2  10  15      429.56      413.88     61.02 o 
   3  10  15       26.49      -23.58     34.00 o 
   4  10  15       21.26       -6.93     49.14 o 
   5  10  15        0.54       -8.87     49.79 o 
   6  10  15       15.54       27.27     50.44 o 
 -12  11  15      119.08      125.85     47.54 o 
 -11  11  15        0.47       42.01     40.69 o 
 -10  11  15       54.26       10.45     66.95 o 
  -9  11  15        4.56       27.55     25.77 o 
  -8  11  15      361.64      385.22     45.30 o 
  -7  11  15      135.00      178.37     38.71 o 
  -6  11  15       22.32       36.36     28.03 o 
  -5  11  15       77.00       80.50     30.62 o 
  -4  11  15        7.90       28.58     33.30 o 
  -3  11  15       16.04       23.97     22.25 o 
  -2  11  15        9.46       22.99     31.04 o 
  -1  11  15       98.91       46.21     32.35 o 
   0  11  15       72.65       98.16     35.26 o 
   1  11  15        0.06       15.23     30.99 o 
   2  11  15      168.77      267.18    114.40 o 
   3  11  15       36.83       32.69     58.88 o 
   4  11  15      213.40      226.85     79.22 o 
   5  11  15       12.97       94.38     62.34 o 
 -10  12  15       84.73      106.21     46.01 o 
  -9  12  15       51.12       49.57     35.95 o 
  -8  12  15       44.13       65.29     31.51 o 
  -7  12  15      135.18      159.57     38.96 o 
  -6  12  15      356.50      343.94     48.57 o 
  -5  12  15        6.93      -37.34     26.15 o 
  -4  12  15      578.55      582.28     53.94 o 
  -3  12  15       23.37        0.55     48.14 o 
  -2  12  15      205.26      252.65     70.78 o 
  -1  12  15       41.98       21.50     39.72 o 
   0  12  15      194.67       81.06     51.45 o 
   1  12  15        0.11      -14.47     41.23 o 
   2  12  15       57.93       57.77     70.24 o 
   3  12  15        8.32       47.84     70.57 o 
  -8  13  15       69.22       56.18     36.66 o 
  -7  13  15       33.24       37.53     37.47 o 
  -6  13  15       37.98       37.13     51.84 o 
  -5  13  15        0.75       -7.70     31.73 o 
  -4  13  15        5.39        6.74     38.96 o 
  -3  13  15       10.98       -0.91     44.48 o 
  -2  13  15       45.00       38.94     48.17 o 
  -1  13  15        4.05      -24.07     46.78 o 
   0  13  15       40.99       60.26     54.92 o 
 -18   0  16      153.91      124.25    101.09 o 
 -16   0  16      644.36      702.41    147.19 o 
 -14   0  16      433.22      420.15     97.35 o 
 -12   0  16       66.71       59.85     35.04 o 
 -10   0  16      590.12      627.35     73.59 o 
  -8   0  16       11.03       -5.45     23.55 o 
  -6   0  16      312.53      279.80     62.72 o 
  -4   0  16       63.29       11.81     21.15 o 
  -2   0  16      332.57      269.84     79.67 o 
   0   0  16     2429.85     2368.03     99.82 o 
   2   0  16     1713.83     1657.16    129.56 o 
   4   0  16      290.51      349.16     70.01 o 
   6   0  16        6.72       11.46     43.79 o 
   8   0  16      159.26      116.66     62.98 o 
  10   0  16       28.82       71.86     95.24 o 
 -18   1  16       10.87       90.88     61.25 o 
 -17   1  16        3.04        5.86     51.67 o 
 -16   1  16        0.60       56.26     61.15 o 
 -15   1  16      150.26       97.82     31.11 o 
 -14   1  16       90.45      105.74     22.33 o 
 -13   1  16       21.39       -3.44     21.64 o 
 -12   1  16       85.53       51.38     25.70 o 
 -11   1  16       77.73       97.53     28.70 o 
 -10   1  16        3.11       -2.47     20.62 o 
  -9   1  16       75.56       89.18     22.18 o 
  -8   1  16     3191.07     3157.34     84.30 o 
  -7   1  16      134.07       92.62     25.14 o 
  -6   1  16      101.04       61.21     16.98 o 
  -5   1  16       23.23       28.04     16.64 o 
  -4   1  16     1061.41     1044.11     40.14 o 
  -3   1  16      140.71      174.36     23.04 o 
  -2   1  16      504.94      564.12     41.04 o 
  -1   1  16      361.96      318.37     35.32 o 
   0   1  16      120.28      115.45     18.87 o 
   1   1  16      181.12      221.49     29.69 o 
   2   1  16      422.79      492.86     76.23 o 
   3   1  16      196.76      148.50     38.38 o 
   4   1  16      103.29       96.67     52.14 o 
   5   1  16       30.43       41.92     32.25 o 
   6   1  16       23.28       18.59     31.02 o 
   7   1  16       38.50       65.01     36.43 o 
   8   1  16      249.87      256.95     52.77 o 
   9   1  16        1.02        8.38     39.77 o 
  10   1  16      285.37      241.43    138.64 o 
  11   1  16        1.39      -75.43     54.61 o 
 -18   2  16      248.12      126.20    100.87 o 
 -17   2  16       30.14       -8.00     50.57 o 
 -16   2  16      302.65      328.08     56.55 o 
 -15   2  16       66.56       95.19     33.60 o 
 -14   2  16      622.83      523.71     50.89 o 
 -13   2  16       39.82       31.47     20.98 o 
 -12   2  16      110.71      125.49     28.61 o 
 -11   2  16       60.04       48.62     25.99 o 
 -10   2  16      116.68      179.88     31.80 o 
  -9   2  16       31.30        4.88     20.56 o 
  -8   2  16      334.13      412.40     29.24 o 
  -7   2  16        1.64       20.22     14.94 o 
  -6   2  16      681.94      683.88     34.80 o 
  -5   2  16       98.84      108.52     21.68 o 
  -4   2  16      246.07      269.00     22.25 o 
  -3   2  16       55.43       17.62     15.18 o 
  -2   2  16      972.09     1034.49     43.04 o 
  -1   2  16      491.01      502.17     42.01 o 
   0   2  16     3289.28     3660.83     87.86 o 
   1   2  16      151.30      123.41     23.97 o 
   2   2  16     1035.98     1012.94     52.73 o 
   3   2  16       61.03       84.51     31.74 o 
   4   2  16     1072.32     1190.65     84.24 o 
   5   2  16      175.47      114.79     42.07 o 
   6   2  16       63.47       57.44     34.63 o 
   7   2  16       16.20       26.31     35.76 o 
   8   2  16      174.82       57.97     38.27 o 
   9   2  16       10.14       42.99     38.88 o 
  10   2  16       12.67       12.29     84.31 o 
 -18   3  16       71.56      146.76    106.50 o 
 -17   3  16        0.48        4.55     77.71 o 
 -16   3  16      155.24      165.52     42.26 o 
 -15   3  16       82.67       77.61     39.39 o 
 -14   3  16       44.37       66.65     33.38 o 
 -13   3  16      251.90      303.64     31.44 o 
 -12   3  16        5.24       15.40     23.25 o 
 -11   3  16      647.54      613.16     44.42 o 
 -10   3  16      271.61      233.05     30.07 o 
  -9   3  16      556.62      546.96     41.48 o 
  -8   3  16      960.84      968.85     41.05 o 
  -7   3  16     1115.96     1087.81     39.82 o 
  -6   3  16      515.57      580.29     31.17 o 
  -5   3  16       15.39      -17.23     13.47 o 
  -4   3  16     4900.54     5040.83     99.62 o 
  -3   3  16     1344.09     1416.37     47.34 o 
  -2   3  16     2331.41     2282.92     64.53 o 
  -1   3  16      540.81      593.74     33.02 o 
   0   3  16      340.88      290.07     33.31 o 
   1   3  16     1026.02     1006.17     54.45 o 
   2   3  16      148.54      178.49     27.51 o 
   3   3  16     1395.58     1308.87     55.83 o 
   4   3  16      368.26      365.52     51.38 o 
   5   3  16       69.25       66.87     36.65 o 
   6   3  16      401.22      397.44    112.01 o 
   7   3  16      134.22      101.98     40.96 o 
   8   3  16      112.53      136.91     45.48 o 
   9   3  16       15.89       18.59     37.91 o 
  10   3  16      106.44      151.99     81.93 o 
 -17   4  16      153.57       93.29     94.59 o 
 -16   4  16      153.76      139.21    115.81 o 
 -15   4  16      150.19      121.93     42.10 o 
 -14   4  16      121.64      218.16     86.91 o 
 -13   4  16      373.92      303.61     50.77 o 
 -12   4  16      194.21      243.06     41.01 o 
 -11   4  16        5.73        3.17     23.27 o 
 -10   4  16      617.80      552.76     42.03 o 
  -9   4  16      145.50      133.12     27.31 o 
  -8   4  16      949.53     1015.21     49.80 o 
  -7   4  16      540.06      505.32     34.25 o 
  -6   4  16        3.18        0.58     15.11 o 
  -5   4  16      273.15      309.77     33.77 o 
  -4   4  16      225.08      233.25     36.00 o 
  -3   4  16       10.64       22.48     14.68 o 
  -2   4  16     1173.34     1284.85     44.66 o 
  -1   4  16      152.72      138.39     18.88 o 
   0   4  16     1688.53     1626.13     69.34 o 
   1   4  16      124.54      131.86     25.04 o 
   2   4  16     1084.53     1224.33     61.33 o 
   3   4  16      348.92      347.27     32.25 o 
   4   4  16      175.71      188.07     34.62 o 
   5   4  16       81.69       24.36     34.03 o 
   6   4  16       51.20       29.70     35.42 o 
   7   4  16      233.34      208.36     49.20 o 
   8   4  16        4.10       25.74     40.50 o 
   9   4  16       65.25       -0.88     67.64 o 
  10   4  16       14.09       30.43     86.04 o 
 -17   5  16       64.16       67.12     66.34 o 
 -16   5  16       18.12       47.23     41.03 o 
 -15   5  16        1.70       41.97     37.40 o 
 -14   5  16        7.46       18.50     41.02 o 
 -13   5  16       34.75       -8.00     30.43 o 
 -12   5  16       40.22       37.29     26.09 o 
 -11   5  16       28.87       23.83     24.96 o 
 -10   5  16      954.58     1091.11     94.35 o 
  -9   5  16     1267.26     1400.18     66.62 o 
  -8   5  16     1024.74     1011.56     70.60 o 
  -7   5  16      118.72      169.09     34.12 o 
  -6   5  16     1171.30     1269.05     44.07 o 
  -5   5  16      166.53      105.02     19.66 o 
  -4   5  16     2820.42     2767.97     74.14 o 
  -3   5  16        6.81       16.11     15.36 o 
  -2   5  16     3161.19     3151.13     73.47 o 
  -1   5  16       37.89       42.99     14.16 o 
   0   5  16     2065.03     2029.38     65.93 o 
   1   5  16       39.94       43.28     19.20 o 
   2   5  16      450.68      506.18     39.61 o 
   3   5  16       57.23       35.63     19.96 o 
   4   5  16      173.23      170.59     27.75 o 
   5   5  16       27.97        7.70     30.77 o 
   6   5  16      260.26      181.23     46.57 o 
   7   5  16      254.75      161.04     47.67 o 
   8   5  16       18.65       -2.54     44.97 o 
   9   5  16       80.59      197.14     79.51 o 
 -17   6  16       40.01       72.12     43.28 o 
 -16   6  16      158.47      119.85     50.17 o 
 -15   6  16      169.18      167.11     53.13 o 
 -14   6  16      176.87      239.81     57.41 o 
 -13   6  16      465.79      446.95    116.35 o 
 -12   6  16      337.36      377.06     33.48 o 
 -11   6  16       29.20       51.75     29.35 o 
 -10   6  16      163.94      103.27     36.41 o 
  -9   6  16       13.81       -3.89     22.29 o 
  -8   6  16      409.16      462.06     59.70 o 
  -7   6  16       10.67       62.02     22.44 o 
  -6   6  16       74.61       50.02     19.02 o 
  -5   6  16        0.55       -8.74     17.92 o 
  -4   6  16        0.65       14.50     16.22 o 
  -3   6  16      844.21      931.76     41.09 o 
  -2   6  16      346.02      294.77     24.99 o 
  -1   6  16      596.46      539.55     37.70 o 
   0   6  16      365.10      354.39     34.77 o 
   1   6  16      387.82      312.87     36.04 o 
   2   6  16      239.49      237.24     28.24 o 
   3   6  16      278.81      219.19     33.01 o 
   4   6  16      450.84      415.21     40.78 o 
   5   6  16      402.61      322.33     41.91 o 
   6   6  16      102.29      103.45     48.64 o 
   7   6  16       56.90       87.26     44.77 o 
   8   6  16       49.89       68.28     86.80 o 
   9   6  16       41.66       36.33     67.93 o 
 -16   7  16        3.63      -12.35     43.40 o 
 -15   7  16       22.07        3.02     40.42 o 
 -14   7  16       84.26      184.08     55.46 o 
 -13   7  16      144.04      178.73     54.20 o 
 -12   7  16      118.17      123.20     42.92 o 
 -11   7  16      563.20      644.37     42.68 o 
 -10   7  16        9.36       33.92     25.05 o 
  -9   7  16      673.43      749.37     76.71 o 
  -8   7  16       84.88       51.23     23.05 o 
  -7   7  16       19.19        3.19     20.05 o 
  -6   7  16       13.41        0.24     17.14 o 
  -5   7  16       25.53       21.22     17.97 o 
  -4   7  16       13.55       16.48     18.00 o 
  -3   7  16      167.05      147.07     22.21 o 
  -2   7  16       35.88       35.36     18.18 o 
  -1   7  16      362.35      329.27     34.71 o 
   0   7  16      751.67      771.87     52.61 o 
   1   7  16      100.56       39.54     24.02 o 
   2   7  16       74.01       67.62     35.58 o 
   3   7  16       21.91       63.69     23.89 o 
   4   7  16       18.72       -5.68     26.49 o 
   5   7  16       69.36       38.72     24.23 o 
   6   7  16       43.43       38.08     44.15 o 
   7   7  16      279.43      226.12     80.01 o 
   8   7  16      153.78      154.27     76.28 o 
 -15   8  16      309.37      413.52     74.16 o 
 -14   8  16       62.98       38.03     46.21 o 
 -13   8  16      490.17      597.14     72.82 o 
 -12   8  16       31.50       -4.79     44.85 o 
 -11   8  16      193.49      165.42     27.57 o 
 -10   8  16       39.82        1.73     22.91 o 
  -9   8  16       13.17       29.60     25.37 o 
  -8   8  16       26.26       39.49     27.81 o 
  -7   8  16      147.22      153.61     30.58 o 
  -6   8  16      153.59       95.44     40.80 o 
  -5   8  16      112.48       95.05     22.72 o 
  -4   8  16      110.88       81.35     23.35 o 
  -3   8  16       22.97       32.32     18.08 o 
  -2   8  16        0.17       -1.38     15.14 o 
  -1   8  16        0.94       -9.23     21.12 o 
   0   8  16      324.49      255.56     37.70 o 
   1   8  16        2.98       -4.10     27.06 o 
   2   8  16       41.04       30.72     30.45 o 
   3   8  16     1102.44     1164.19     71.75 o 
   4   8  16       44.09       50.26     25.79 o 
   5   8  16      556.84      600.36     63.04 o 
   6   8  16       19.21       15.51     27.29 o 
   7   8  16      322.41      496.34    137.67 o 
   8   8  16       20.36       32.90     93.94 o 
 -14   9  16        7.29       30.66     65.48 o 
 -13   9  16       92.13      189.95     50.52 o 
 -12   9  16        0.52       14.53     37.31 o 
 -11   9  16      284.67      242.11     50.91 o 
 -10   9  16       29.12       22.70     25.56 o 
  -9   9  16      349.35      395.73     40.29 o 
  -8   9  16       47.31       36.56     26.01 o 
  -7   9  16       56.65       79.91     29.91 o 
  -6   9  16       37.65       11.91     26.50 o 
  -5   9  16      617.11      584.29     45.78 o 
  -4   9  16        0.26        9.05     20.61 o 
  -3   9  16      328.84      352.59     38.49 o 
  -2   9  16       97.25       84.77     28.16 o 
  -1   9  16      219.01      249.43     40.03 o 
   0   9  16      148.58      128.22     32.47 o 
   1   9  16      109.66      108.73     39.08 o 
   2   9  16        9.93       57.59     33.55 o 
   3   9  16      236.26      179.07     45.24 o 
   4   9  16        7.53        5.45     38.92 o 
   5   9  16        6.78        6.27     34.14 o 
   6   9  16        8.69        3.60     36.59 o 
   7   9  16       11.40        3.39     60.40 o 
 -13  10  16       71.45       88.89     48.26 o 
 -12  10  16       65.78       66.20     43.96 o 
 -11  10  16       73.76       59.59     39.95 o 
 -10  10  16       19.35       32.52     36.87 o 
  -9  10  16       41.87       50.56     25.81 o 
  -8  10  16      255.27      216.49     67.74 o 
  -7  10  16       33.97       23.80     28.96 o 
  -6  10  16       92.69       66.05     31.51 o 
  -5  10  16       17.35       34.47     25.94 o 
  -4  10  16       42.40       34.75     22.83 o 
  -3  10  16       27.76        9.34     20.05 o 
  -2  10  16       25.61       35.41     27.14 o 
  -1  10  16       23.82       10.42     29.27 o 
   0  10  16       27.94       28.51     31.93 o 
   1  10  16      204.00      168.95     41.98 o 
   2  10  16       36.57       38.80     38.62 o 
   3  10  16      521.76      542.66    106.71 o 
   4  10  16       37.60       25.11     51.08 o 
   5  10  16      129.86      196.98     70.13 o 
 -11  11  16      240.81      269.04     54.60 o 
 -10  11  16        0.92      -18.52     36.28 o 
  -9  11  16      163.57      296.69     37.97 o 
  -8  11  16        2.40       10.31     31.93 o 
  -7  11  16      395.84      499.80     50.19 o 
  -6  11  16       13.80       13.27     28.09 o 
  -5  11  16     1031.58     1099.88    106.88 o 
  -4  11  16        5.54       22.18     24.49 o 
  -3  11  16      248.09      380.38     49.42 o 
  -2  11  16        0.66       11.22     35.34 o 
  -1  11  16       74.14      109.04     38.58 o 
   0  11  16        0.81       12.26     35.32 o 
   1  11  16      131.40      150.60     53.93 o 
   2  11  16        0.22       16.23     61.04 o 
   3  11  16        1.73       53.25     64.29 o 
   4  11  16        0.87       31.60     53.68 o 
  -9  12  16       27.92      106.40     47.65 o 
  -8  12  16       21.37       57.30     35.26 o 
  -7  12  16        0.21       58.15     31.72 o 
  -6  12  16       59.14       53.30     37.19 o 
  -5  12  16       32.56       85.66     37.84 o 
  -4  12  16        4.82      -14.52     29.37 o 
  -3  12  16        8.70       38.29     46.82 o 
  -2  12  16        3.91        9.72     37.00 o 
  -1  12  16       56.33       89.96     52.43 o 
   0  12  16       13.75       11.50     47.43 o 
   1  12  16      139.82      142.51     58.49 o 
   2  12  16        3.19      -18.08     45.37 o 
  -6  13  16       75.28      111.37     40.87 o 
  -5  13  16      233.61      281.92     48.00 o 
  -4  13  16       17.39       64.94     61.69 o 
  -3  13  16      147.82      209.97     80.09 o 
  -2  13  16       25.52        9.19     47.93 o 
 -17   0  17        3.42       22.51     74.89 o 
 -15   0  17      908.53      966.72    121.97 o 
 -13   0  17        2.80      -11.44     31.66 o 
 -11   0  17      106.55      224.21     50.67 o 
  -9   0  17      346.66      394.02     49.91 o 
  -7   0  17       26.06        7.28     39.25 o 
  -5   0  17        5.24        7.90     21.98 o 
  -3   0  17      602.74      691.02     61.51 o 
  -1   0  17      601.65      633.00     87.38 o 
   1   0  17       57.33       55.11     33.64 o 
   3   0  17        1.08       57.87     46.01 o 
   5   0  17       29.70      -35.92     42.42 o 
   7   0  17       33.79       24.57     80.20 o 
   9   0  17       99.88       94.81    102.17 o 
 -18   1  17       13.98       36.72     57.00 o 
 -17   1  17      438.37      649.51    217.76 o 
 -16   1  17       15.21      108.89     56.03 o 
 -15   1  17      432.17      449.36     96.02 o 
 -14   1  17        9.94       26.91     20.60 o 
 -13   1  17      225.95      186.75     32.88 o 
 -12   1  17       54.97       80.69     46.90 o 
 -11   1  17       30.16       25.94     26.36 o 
 -10   1  17       75.10       30.97     27.92 o 
  -9   1  17        1.47        3.27     20.00 o 
  -8   1  17      110.55      146.33     24.88 o 
  -7   1  17       14.27        9.37     17.00 o 
  -6   1  17      861.66     1043.71     43.34 o 
  -5   1  17      602.18      536.06     33.50 o 
  -4   1  17        4.33       34.29     16.06 o 
  -3   1  17      352.62      436.71     30.64 o 
  -2   1  17        0.05        2.06     16.09 o 
  -1   1  17     1191.75     1314.12     70.55 o 
   0   1  17       10.19       -2.25     19.15 o 
   1   1  17     1514.24     1561.06     65.85 o 
   2   1  17      587.40      543.06     59.12 o 
   3   1  17     1451.97     1465.05    104.60 o 
   4   1  17      178.78      141.25     40.94 o 
   5   1  17      193.29      114.16     39.16 o 
   6   1  17        1.95       20.47     34.39 o 
   7   1  17      290.35      329.50     57.57 o 
   8   1  17        0.43       10.59     36.68 o 
   9   1  17      170.00      202.19     77.76 o 
  10   1  17        1.94       -7.09     65.63 o 
 -18   2  17        4.79       20.13     95.03 o 
 -17   2  17       17.71       44.97     55.22 o 
 -16   2  17       40.16       84.32     31.89 o 
 -15   2  17      538.34      552.12     79.25 o 
 -14   2  17      112.34      128.09     24.28 o 
 -13   2  17      152.65      116.31     33.86 o 
 -12   2  17      120.08      109.74     41.77 o 
 -11   2  17      148.21      199.68     37.49 o 
 -10   2  17      528.52      487.55     43.00 o 
  -9   2  17     1618.28     1651.59     56.82 o 
  -8   2  17      238.32      206.70     29.96 o 
  -7   2  17      103.22       92.32     17.74 o 
  -6   2  17      231.07      189.29     21.34 o 
  -5   2  17      167.29      135.86     19.44 o 
  -4   2  17       20.41       26.72     17.22 o 
  -3   2  17     1439.25     1537.80     53.58 o 
  -2   2  17        1.07      -22.11     14.74 o 
  -1   2  17      719.55      744.19     52.39 o 
   0   2  17      750.08      737.86     35.27 o 
   1   2  17       40.70       13.48     19.57 o 
   2   2  17      711.64      679.29     52.12 o 
   3   2  17      306.20      341.43     98.54 o 
   4   2  17      110.24      115.32     40.99 o 
   5   2  17        2.01       32.27     31.97 o 
   6   2  17       49.70       18.17     37.78 o 
   7   2  17      101.90       61.76     39.69 o 
   8   2  17       41.17        7.70     37.80 o 
   9   2  17      210.79      119.71     74.46 o 
  10   2  17       21.52      104.85     69.35 o 
 -17   3  17      191.25      198.71    111.04 o 
 -16   3  17       94.66      104.83     39.29 o 
 -15   3  17       66.01      167.70     45.26 o 
 -14   3  17      198.28      174.79     38.58 o 
 -13   3  17      121.91      149.97     30.30 o 
 -12   3  17       17.04        7.52     25.50 o 
 -11   3  17      127.32      137.67     29.30 o 
 -10   3  17       14.57        9.61     21.25 o 
  -9   3  17      273.34      196.45     46.13 o 
  -8   3  17        0.08        3.83     21.75 o 
  -7   3  17       33.09       -6.43     17.51 o 
  -6   3  17     1099.47     1202.26     43.36 o 
  -5   3  17     1019.87     1130.41     42.02 o 
  -4   3  17       97.24      103.95     20.14 o 
  -3   3  17      949.71     1044.52     47.84 o 
  -2   3  17       30.45       32.07     15.20 o 
  -1   3  17     2930.34     2884.99     78.18 o 
   0   3  17      130.83      105.20     26.05 o 
   1   3  17     1674.26     1706.54     70.55 o 
   2   3  17      121.38      137.78     25.64 o 
   3   3  17      234.39      209.04     46.20 o 
   4   3  17       39.43       26.58     31.88 o 
   5   3  17      131.91      186.50     65.52 o 
   6   3  17       90.31       85.90     49.61 o 
   7   3  17      148.59      148.37     46.18 o 
   8   3  17       12.93       78.99     52.02 o 
   9   3  17      110.59      233.26     87.12 o 
 -17   4  17       30.59        3.76     33.55 o 
 -16   4  17        2.02        2.57     33.85 o 
 -15   4  17      301.60      319.90     81.06 o 
 -14   4  17       55.95       81.63     35.70 o 
 -13   4  17      302.30      234.67     54.58 o 
 -12   4  17      119.31       30.73     41.48 o 
 -11   4  17       61.96       96.80     30.00 o 
 -10   4  17      133.32      141.32     31.17 o 
  -9   4  17      784.12      832.52     67.23 o 
  -8   4  17     1190.89     1228.65     51.12 o 
  -7   4  17       37.17       11.22     17.62 o 
  -6   4  17      120.90      141.16     20.33 o 
  -5   4  17      400.85      351.06     28.31 o 
  -4   4  17      402.22      433.97     32.86 o 
  -3   4  17     1326.95     1268.53     46.68 o 
  -2   4  17       35.16       49.28     16.60 o 
  -1   4  17     1944.03     1984.62     73.93 o 
   0   4  17       70.15       42.44     21.31 o 
   1   4  17      177.23      225.83     31.79 o 
   2   4  17        3.56      -29.63     19.75 o 
   3   4  17      165.19      109.13     31.67 o 
   4   4  17      173.32      132.84     43.05 o 
   5   4  17       79.61       14.60     34.15 o 
   6   4  17       43.09       48.66     38.31 o 
   7   4  17       26.28      -17.96     41.46 o 
   8   4  17      112.39      151.73     75.69 o 
   9   4  17       59.79       84.01    113.21 o 
 -17   5  17      402.34      424.61     63.87 o 
 -16   5  17      221.85      189.66     53.85 o 
 -15   5  17       31.23       22.66     39.09 o 
 -14   5  17       68.78       82.13     39.00 o 
 -13   5  17       32.74       32.92     22.26 o 
 -12   5  17        1.79       -1.48     24.04 o 
 -11   5  17      130.19       98.88     31.03 o 
 -10   5  17        7.08       -3.44     26.10 o 
  -9   5  17       57.23       15.42     25.17 o 
  -8   5  17      264.42      325.97     43.17 o 
  -7   5  17       21.36       17.39     18.99 o 
  -6   5  17       81.26       53.44     17.65 o 
  -5   5  17        3.49        5.48     19.03 o 
  -4   5  17        0.76       20.37     15.57 o 
  -3   5  17      157.95      147.62     26.90 o 
  -2   5  17        0.86       -0.24     14.49 o 
  -1   5  17        2.92      -19.78     16.22 o 
   0   5  17        3.83        2.38     17.65 o 
   1   5  17      149.63      118.46     23.73 o 
   2   5  17       54.15       55.58     21.52 o 
   3   5  17       25.48       48.00     25.62 o 
   4   5  17      255.45      300.56     38.71 o 
   5   5  17      414.45      498.74     76.58 o 
   6   5  17       48.07        2.56     43.77 o 
   7   5  17       17.32      -50.22     46.22 o 
   8   5  17       25.15      -67.26     61.23 o 
   9   5  17        3.80      -30.41     88.86 o 
 -16   6  17        8.24      -27.70     39.59 o 
 -15   6  17       30.31        3.29     38.94 o 
 -14   6  17      115.84       81.57     79.66 o 
 -13   6  17      320.23      295.69     54.32 o 
 -12   6  17      171.20      269.60     52.08 o 
 -11   6  17      313.79      319.67     45.80 o 
 -10   6  17      460.05      522.04     53.63 o 
  -9   6  17      437.30      360.23     47.11 o 
  -8   6  17      470.43      521.45     41.95 o 
  -7   6  17      202.19      171.41     31.94 o 
  -6   6  17      103.84       84.88     20.86 o 
  -5   6  17      106.78      109.36     21.08 o 
  -4   6  17        3.59       16.93     16.20 o 
  -3   6  17      153.88      141.88     21.75 o 
  -2   6  17      253.22      240.61     23.53 o 
  -1   6  17       12.12       11.43     19.64 o 
   0   6  17        0.22       -2.62     18.33 o 
   1   6  17        1.44       -4.03     18.27 o 
   2   6  17       10.05       42.70     28.30 o 
   3   6  17        3.06       22.83     24.07 o 
   4   6  17       13.79      -14.70     23.46 o 
   5   6  17       42.19       35.69     42.71 o 
   6   6  17       29.84       30.68     38.92 o 
   7   6  17        7.69       -6.96     59.93 o 
   8   6  17      403.81      428.76     99.94 o 
 -16   7  17      141.74      256.77     60.12 o 
 -15   7  17       14.99       33.91     42.94 o 
 -14   7  17      117.33       77.85     61.58 o 
 -13   7  17      151.30       98.44     70.78 o 
 -12   7  17       32.98       29.76     22.87 o 
 -11   7  17       41.85       52.81     25.70 o 
 -10   7  17       31.49       38.31     27.11 o 
  -9   7  17       22.15       -2.67     24.56 o 
  -8   7  17       95.68       99.38     27.04 o 
  -7   7  17      125.90       54.00     43.37 o 
  -6   7  17       98.46      121.01     28.67 o 
  -5   7  17      298.65      233.22     31.56 o 
  -4   7  17      275.42      236.55     29.28 o 
  -3   7  17      456.92      552.04     36.11 o 
  -2   7  17      586.47      596.69     37.18 o 
  -1   7  17       75.74       71.06     26.24 o 
   0   7  17      104.31       95.33     32.40 o 
   1   7  17       41.68       70.17     36.53 o 
   2   7  17      670.05      669.15     52.82 o 
   3   7  17      414.35      437.20     47.61 o 
   4   7  17      434.34      457.96     57.61 o 
   5   7  17      278.17      267.12     37.07 o 
   6   7  17      259.69      116.63     75.51 o 
   7   7  17      108.84       60.10     70.59 o 
 -15   8  17       20.35       10.32     48.81 o 
 -14   8  17      157.03      213.96    126.09 o 
 -13   8  17       36.99       37.03     39.52 o 
 -12   8  17      523.76      606.14     75.73 o 
 -11   8  17       39.04       58.20     26.54 o 
 -10   8  17      479.44      465.62     47.32 o 
  -9   8  17       56.13       33.15     30.14 o 
  -8   8  17      680.11      744.20    113.51 o 
  -7   8  17       45.96       81.94     31.08 o 
  -6   8  17       29.06       14.21     31.53 o 
  -5   8  17        0.43        4.20     19.97 o 
  -4   8  17      171.40      226.30     33.15 o 
  -3   8  17       15.63        5.79     18.69 o 
  -2   8  17      366.36      341.81     47.32 o 
  -1   8  17       41.33       91.55     30.42 o 
   0   8  17        0.78       20.57     30.08 o 
   1   8  17       10.69       28.24     30.21 o 
   2   8  17      113.32       92.93     47.74 o 
   3   8  17       98.85      143.87     31.31 o 
   4   8  17      109.11       53.30     33.39 o 
   5   8  17       25.69       73.20     33.47 o 
   6   8  17       50.70     -113.10    138.10 o 
   7   8  17       37.67       32.26     69.41 o 
 -14   9  17       71.11       75.67     55.45 o 
 -13   9  17       81.61       57.96     44.60 o 
 -12   9  17       49.11       83.96     41.04 o 
 -11   9  17        4.60      -22.55     22.69 o 
 -10   9  17        1.66      -32.46     24.82 o 
  -9   9  17        3.36        0.44     27.49 o 
  -8   9  17       63.97       50.28     30.62 o 
  -7   9  17      292.58      206.87     40.66 o 
  -6   9  17        0.38      -17.58     25.51 o 
  -5   9  17      214.26      209.64     30.82 o 
  -4   9  17      239.93      248.58     50.17 o 
  -3   9  17        5.60       27.42     19.64 o 
  -2   9  17       10.47       -3.85     27.23 o 
  -1   9  17        3.20       19.92     29.08 o 
   0   9  17       29.82       75.66     30.77 o 
   1   9  17       22.77      -18.70     31.75 o 
   2   9  17      292.85      290.38     67.30 o 
   3   9  17        6.15       50.10     46.20 o 
   4   9  17      275.27      367.06     99.25 o 
   5   9  17       64.16       55.85     56.06 o 
   6   9  17      214.04      173.67     48.36 o 
 -12  10  17      357.71      454.21     65.47 o 
 -11  10  17        1.60       28.89     42.07 o 
 -10  10  17      115.40      112.11     31.20 o 
  -9  10  17       13.31       44.70     29.76 o 
  -8  10  17       88.21      106.62     35.37 o 
  -7  10  17      106.60       56.53     31.46 o 
  -6  10  17      731.08      776.37     61.32 o 
  -5  10  17        0.06       34.26     25.35 o 
  -4  10  17      397.66      529.17     49.29 o 
  -3  10  17       18.72       13.93     28.09 o 
  -2  10  17      186.28      187.43     47.36 o 
  -1  10  17        5.54       20.10     29.74 o 
   0  10  17      423.29      428.13     50.83 o 
   1  10  17       59.14       11.91     44.10 o 
   2  10  17       21.80       -0.43     54.11 o 
   3  10  17        7.24       13.85     53.03 o 
   4  10  17       71.29      -10.39     50.00 o 
 -11  11  17        1.48       19.92     41.81 o 
 -10  11  17       22.18       52.73     45.27 o 
  -9  11  17        1.28       24.18     33.89 o 
  -8  11  17        6.97       41.85     31.08 o 
  -7  11  17        9.00      -23.10     28.52 o 
  -6  11  17      165.84      173.02     45.22 o 
  -5  11  17       14.74       -0.03     37.65 o 
  -4  11  17      510.74      466.59     48.13 o 
  -3  11  17       19.49       19.34     33.22 o 
  -2  11  17      225.88      238.98     49.50 o 
  -1  11  17       10.10       49.69     37.19 o 
   0  11  17      103.98      134.90     55.63 o 
   1  11  17       34.08        4.98     54.22 o 
   2  11  17      208.60      234.21     82.04 o 
   3  11  17        0.20       40.69     58.88 o 
  -8  12  17      388.12      332.06     50.49 o 
  -7  12  17       12.81       33.12     33.01 o 
  -6  12  17      256.37      237.85     49.11 o 
  -5  12  17        0.21       20.55     33.09 o 
  -4  12  17      321.59      269.66     41.81 o 
  -3  12  17       26.13       76.03     52.21 o 
  -2  12  17      133.81       68.82     93.62 o 
  -1  12  17        1.52       41.73     48.57 o 
   0  12  17       76.90       76.97     50.18 o 
 -18   0  18      166.85      172.30    102.82 o 
 -16   0  18      160.35      430.54    122.95 o 
 -14   0  18      430.41      329.83     63.42 o 
 -12   0  18      128.14      191.90     59.63 o 
 -10   0  18       13.87       53.25     33.51 o 
  -8   0  18      160.52      129.70     69.43 o 
  -6   0  18      279.68      275.08     38.80 o 
  -4   0  18     1181.15     1398.78     71.38 o 
  -2   0  18      860.76      947.60    137.28 o 
   0   0  18     1400.63     1378.45     75.15 o 
   2   0  18     1037.68     1011.33    113.72 o 
   4   0  18      133.25      132.51     57.36 o 
   6   0  18       55.65      109.13    119.05 o 
   8   0  18       39.01      -67.54     80.31 o 
 -17   1  18       28.91       30.78     54.35 o 
 -16   1  18      236.72      136.72     52.23 o 
 -15   1  18       34.24       41.84     23.14 o 
 -14   1  18      641.72      630.39     49.81 o 
 -13   1  18       25.92       65.38     28.05 o 
 -12   1  18      112.35       75.70     30.79 o 
 -11   1  18       53.92      114.00     34.76 o 
 -10   1  18      592.83      690.01     95.30 o 
  -9   1  18      218.05      217.61     29.70 o 
  -8   1  18     1176.53     1415.65     58.79 o 
  -7   1  18      797.21      803.56     39.64 o 
  -6   1  18        2.41      -11.76     15.32 o 
  -5   1  18       22.46        7.95     16.62 o 
  -4   1  18       23.40       17.94     17.25 o 
  -3   1  18        6.82        3.38     16.56 o 
  -2   1  18        0.41        0.63     17.25 o 
  -1   1  18      253.53      217.82     28.43 o 
   0   1  18        2.63       24.78     18.62 o 
   1   1  18      197.57      222.25     30.08 o 
   2   1  18      172.26      123.23     39.44 o 
   3   1  18       43.28       13.13     30.88 o 
   4   1  18      862.98     1064.00     86.28 o 
   5   1  18        3.37       34.10     33.15 o 
   6   1  18      562.36      520.97     65.58 o 
   7   1  18        0.73      -15.35     36.10 o 
   8   1  18       92.91      -15.88     66.79 o 
   9   1  18        0.64      -35.53     63.79 o 
 -17   2  18       58.11       54.01     54.12 o 
 -16   2  18      215.52      218.35     42.88 o 
 -15   2  18       39.08       62.61     31.93 o 
 -14   2  18      115.86       70.07     28.84 o 
 -13   2  18       67.93       68.37     36.87 o 
 -12   2  18       43.02       64.18     40.46 o 
 -11   2  18      140.91      129.81     41.92 o 
 -10   2  18        4.42        9.06     23.33 o 
  -9   2  18     1797.72     1627.37     58.52 o 
  -8   2  18      318.75      293.34     33.77 o 
  -7   2  18       55.81       51.14     20.51 o 
  -6   2  18       85.80       69.36     19.52 o 
  -5   2  18       12.85       55.96     18.11 o 
  -4   2  18      606.92      637.24     42.23 o 
  -3   2  18       43.70       40.13     22.28 o 
  -2   2  18     1852.00     1924.68     70.62 o 
  -1   2  18       58.11       66.15     21.00 o 
   0   2  18     2253.38     2349.80     83.23 o 
   1   2  18      116.74      101.09     27.07 o 
   2   2  18     4010.20     4430.59    161.73 o 
   3   2  18      958.22      809.21     74.67 o 
   4   2  18      348.94      373.33     56.96 o 
   5   2  18       30.88       -6.76     33.48 o 
   6   2  18      152.60      167.97     45.72 o 
   7   2  18        0.45       64.87     39.17 o 
   8   2  18        0.21       66.24     67.49 o 
   9   2  18        1.01       -0.94    115.37 o 
 -17   3  18       10.41        9.80     34.69 o 
 -16   3  18       91.85       79.90     42.41 o 
 -15   3  18      152.48       72.78     41.36 o 
 -14   3  18      820.28      788.77     51.97 o 
 -13   3  18      256.94      229.67     35.85 o 
 -12   3  18      321.70      435.23     46.48 o 
 -11   3  18      178.05      111.00     37.75 o 
 -10   3  18      808.57      775.23     54.08 o 
  -9   3  18      440.31      468.32     41.59 o 
  -8   3  18     1314.54     1368.32     61.03 o 
  -7   3  18     1116.60     1162.48     47.25 o 
  -6   3  18        5.29      -12.55     16.19 o 
  -5   3  18      123.98      158.29     22.10 o 
  -4   3  18        2.57      -12.77     14.79 o 
  -3   3  18      145.01      175.64     22.10 o 
  -2   3  18      764.78      703.34     41.54 o 
  -1   3  18       54.05       55.51     19.03 o 
   0   3  18       13.31       -7.02     21.48 o 
   1   3  18      787.35      908.81     74.49 o 
   2   3  18      172.55      194.32     29.35 o 
   3   3  18        9.02       31.62     35.33 o 
   4   3  18        0.61       33.56     50.24 o 
   5   3  18        4.73      -45.57     30.38 o 
   6   3  18       44.05        8.10     40.97 o 
   7   3  18      232.19      206.66     62.79 o 
   8   3  18      126.08      116.93     76.21 o 
   9   3  18       90.69      196.20     84.38 o 
 -17   4  18       67.12       69.21     42.00 o 
 -16   4  18      101.97      186.78     52.01 o 
 -15   4  18       83.49       81.24     45.68 o 
 -14   4  18       17.61       -9.67     28.88 o 
 -13   4  18        4.09        4.60     27.55 o 
 -12   4  18      224.63      174.11     36.74 o 
 -11   4  18       86.03       84.50     31.88 o 
 -10   4  18       29.29       19.90     29.30 o 
  -9   4  18       63.74       84.74     27.47 o 
  -8   4  18       25.90       21.43     19.08 o 
  -7   4  18       11.00       -2.75     17.57 o 
  -6   4  18      249.15      216.85     23.42 o 
  -5   4  18      193.91      171.41     23.06 o 
  -4   4  18      129.26      100.47     19.99 o 
  -3   4  18       11.05       -3.25     15.87 o 
  -2   4  18      297.05      365.59     30.23 o 
  -1   4  18       81.94       83.18     35.17 o 
   0   4  18      578.17      628.15     72.04 o 
   1   4  18      233.31      268.27     36.92 o 
   2   4  18      588.63      728.74     53.45 o 
   3   4  18      202.54      167.00     29.08 o 
   4   4  18      110.12       89.34     38.16 o 
   5   4  18       13.58        6.73     36.50 o 
   6   4  18       99.17      116.03     46.24 o 
   7   4  18        1.47      -28.09     58.71 o 
   8   4  18        0.33       28.40     61.46 o 
 -16   5  18      135.07      112.30     46.76 o 
 -15   5  18       38.23       13.31     40.95 o 
 -14   5  18      197.52      155.76     73.18 o 
 -13   5  18       28.35       51.63     28.25 o 
 -12   5  18      260.15      186.34     46.52 o 
 -11   5  18       97.08      111.89     32.41 o 
 -10   5  18      735.57      569.52     58.98 o 
  -9   5  18      827.52      845.33     85.42 o 
  -8   5  18      420.17      505.18     52.75 o 
  -7   5  18      437.41      404.80     34.73 o 
  -6   5  18      178.02      179.16     23.72 o 
  -5   5  18       39.35       14.63     17.79 o 
  -4   5  18      232.59      222.60     27.85 o 
  -3   5  18       51.66       23.02     15.61 o 
  -2   5  18      492.72      434.83     27.89 o 
  -1   5  18       92.58      107.91     29.41 o 
   0   5  18      109.90       65.28     23.37 o 
   1   5  18        2.21      -24.27     20.15 o 
   2   5  18      183.22      208.59     35.46 o 
   3   5  18       19.39       31.98     24.35 o 
   4   5  18       33.62      -30.23     32.92 o 
   5   5  18        3.69       14.06     36.56 o 
   6   5  18       12.25       48.98     68.73 o 
   7   5  18      113.97       54.64     69.08 o 
   8   5  18        4.98      -79.59     96.76 o 
 -16   6  18       35.94       70.07     47.52 o 
 -15   6  18       60.95       35.24     43.43 o 
 -14   6  18      106.74      102.22     50.90 o 
 -13   6  18        0.91       15.55     23.55 o 
 -12   6  18        0.06       41.79     27.89 o 
 -11   6  18       94.62       98.71     32.31 o 
 -10   6  18       12.68        2.61     25.58 o 
  -9   6  18       10.51      -11.47     24.83 o 
  -8   6  18      174.31      133.31     29.09 o 
  -7   6  18      499.57      507.20     48.19 o 
  -6   6  18       76.20       66.03     22.79 o 
  -5   6  18      662.56      605.39     38.36 o 
  -4   6  18      395.35      402.92     32.59 o 
  -3   6  18      216.40      184.55     31.13 o 
  -2   6  18      281.88      253.78     27.28 o 
  -1   6  18      187.46      172.57     30.59 o 
   0   6  18      548.70      520.17     44.81 o 
   1   6  18      290.59      360.23     43.22 o 
   2   6  18      539.51      504.10     46.89 o 
   3   6  18      228.63      302.46     41.37 o 
   4   6  18       78.29       81.69     29.35 o 
   5   6  18      184.37       54.14     42.25 o 
   6   6  18      168.65      238.42     81.92 o 
   7   6  18       25.41      -62.02     68.29 o 
 -15   7  18       65.88       82.19     50.48 o 
 -14   7  18       51.47       66.75     97.08 o 
 -13   7  18      236.84      177.92     63.16 o 
 -12   7  18      344.23      299.01     36.23 o 
 -11   7  18      168.79      264.49     38.65 o 
 -10   7  18       42.08       72.73     28.90 o 
  -9   7  18      298.37      279.20     59.88 o 
  -8   7  18       82.74      115.92     28.05 o 
  -7   7  18      131.22      128.04     35.79 o 
  -6   7  18        4.30        6.93     23.54 o 
  -5   7  18       84.72       74.96     23.01 o 
  -4   7  18        9.15       12.47     21.66 o 
  -3   7  18        0.95      -13.31     22.51 o 
  -2   7  18      113.68      150.89     30.44 o 
  -1   7  18       32.22       59.87     28.88 o 
   0   7  18       71.22       57.97     26.54 o 
   1   7  18       12.53       -3.64     22.66 o 
   2   7  18       78.97       81.66     35.27 o 
   3   7  18      108.46      137.68     32.43 o 
   4   7  18       60.22       52.52     28.46 o 
   5   7  18       25.07      -68.67     67.54 o 
   6   7  18       29.24       18.82     69.36 o 
   7   7  18       73.09       51.44     77.18 o 
 -14   8  18        2.75      -34.56     42.72 o 
 -13   8  18        8.64       42.36     41.43 o 
 -12   8  18       37.86       21.24     24.14 o 
 -11   8  18        7.66        4.87     31.24 o 
 -10   8  18        0.81       22.98     29.76 o 
  -9   8  18      160.18      102.64     33.77 o 
  -8   8  18        4.33       22.37     28.85 o 
  -7   8  18       75.04       92.70     33.98 o 
  -6   8  18       27.93        5.15     25.31 o 
  -5   8  18       12.70       32.49     22.13 o 
  -4   8  18      273.91      187.12     27.69 o 
  -3   8  18        3.17      -14.91     18.58 o 
  -2   8  18      181.59      147.34     35.45 o 
  -1   8  18       61.81       -1.11     27.82 o 
   0   8  18       93.38       50.72     53.38 o 
   1   8  18       32.24       30.57     33.91 o 
   2   8  18       10.07       21.99     27.56 o 
   3   8  18      494.69      562.43     62.77 o 
   4   8  18      117.42       98.02     43.08 o 
   5   8  18      318.15      238.39     47.63 o 
   6   8  18      111.96      -31.27     70.99 o 
 -13   9  18      185.28      184.44     75.82 o 
 -12   9  18        8.26       50.68     42.79 o 
 -11   9  18      263.62      315.61     59.40 o 
 -10   9  18        4.48        3.61     28.92 o 
  -9   9  18       27.06       65.06     49.46 o 
  -8   9  18      117.56      130.00     50.64 o 
  -7   9  18      137.35      156.62     37.40 o 
  -6   9  18      302.79      376.61     56.83 o 
  -5   9  18      337.88      358.27     37.63 o 
  -4   9  18        5.06       19.04     22.89 o 
  -3   9  18       27.41        4.14     24.00 o 
  -2   9  18      413.40      331.85     51.26 o 
  -1   9  18       50.21       -0.48     29.94 o 
   0   9  18      370.24      291.28     50.85 o 
   1   9  18      309.05      196.39     44.86 o 
   2   9  18       22.45       17.17     47.32 o 
   3   9  18       41.31       45.86     37.53 o 
   4   9  18        0.17      -72.73     48.49 o 
   5   9  18      158.45      197.89     96.00 o 
 -12  10  18       25.48        0.51     42.72 o 
 -11  10  18       15.24       46.96     28.41 o 
 -10  10  18       16.63       36.83     29.56 o 
  -9  10  18       39.57       10.59     51.64 o 
  -8  10  18       20.45        9.12     38.27 o 
  -7  10  18        0.65       32.54     30.71 o 
  -6  10  18       94.90       80.80     39.34 o 
  -5  10  18      702.63      757.80     55.18 o 
  -4  10  18       28.00        7.17     38.59 o 
  -3  10  18      246.55      318.10     71.66 o 
  -2  10  18       62.01      138.46     38.49 o 
  -1  10  18       41.98       24.51     35.52 o 
   0  10  18       17.50      -30.78     32.26 o 
   1  10  18       52.34       20.13     58.88 o 
   2  10  18      122.02      121.00     72.95 o 
   3  10  18      107.31       90.48     65.59 o 
 -10  11  18       28.29       73.31     32.64 o 
  -9  11  18      413.55      495.21    105.70 o 
  -8  11  18       87.20      146.15     37.62 o 
  -7  11  18      387.51      501.07     66.30 o 
  -6  11  18        1.73      -19.14     27.42 o 
  -5  11  18      212.21      245.20     42.40 o 
  -4  11  18        0.13        7.83     23.73 o 
  -3  11  18       11.28       43.54     38.29 o 
  -2  11  18        5.35      -29.91     38.59 o 
  -1  11  18        8.27      -33.45     41.30 o 
   0  11  18       33.99      -36.47     44.91 o 
   1  11  18       71.88      213.21     85.28 o 
  -6  12  18        6.24        2.48     41.56 o 
  -5  12  18      141.67       81.39     37.18 o 
  -4  12  18        1.11       16.10     49.30 o 
  -3  12  18      233.68      254.07     62.77 o 
  -2  12  18       34.79       22.25     51.85 o 
 -17   0  19      268.29      253.91    108.23 o 
 -15   0  19       63.51      136.51     38.99 o 
 -13   0  19      425.54      516.45    124.36 o 
 -11   0  19       85.24       97.16     49.93 o 
  -9   0  19      142.36       74.89     61.43 o 
  -7   0  19      845.85      947.18     65.95 o 
  -5   0  19      679.94      715.61     56.86 o 
  -3   0  19       84.11       66.55     33.77 o 
  -1   0  19       12.95       -1.84     25.72 o 
   1   0  19      277.67      247.46     74.35 o 
   3   0  19      513.89      516.92     91.48 o 
   5   0  19     2028.87     2259.21    178.97 o 
   7   0  19     1043.23     1474.30    225.77 o 
 -17   1  19      135.83      146.54     66.48 o 
 -16   1  19        1.13       18.47     29.75 o 
 -15   1  19       10.70      -18.79     21.18 o 
 -14   1  19       16.84       76.88     29.07 o 
 -13   1  19        0.83       22.24     27.93 o 
 -12   1  19        6.24        9.33     29.40 o 
 -11   1  19       44.88       50.87     28.09 o 
 -10   1  19       72.22       53.17     25.88 o 
  -9   1  19     1567.01     1496.88     62.28 o 
  -8   1  19       96.28       69.36     24.61 o 
  -7   1  19      490.68      412.80     34.16 o 
  -6   1  19        0.22       -1.36     17.06 o 
  -5   1  19       25.21       38.62     18.11 o 
  -4   1  19      102.61       77.08     19.94 o 
  -3   1  19     1097.74     1106.64     56.26 o 
  -2   1  19        1.37        5.45     18.73 o 
  -1   1  19      770.22      783.45     50.35 o 
   0   1  19       15.98      -11.48     15.25 o 
   1   1  19     1183.92     1156.90     57.48 o 
   2   1  19       23.54       42.24     35.53 o 
   3   1  19      953.01     1056.25     86.59 o 
   4   1  19        4.00       33.74     38.26 o 
   5   1  19      114.81      178.92     71.26 o 
   6   1  19        6.41      -17.25     39.50 o 
   7   1  19       12.12        5.55     75.87 o 
   8   1  19       21.08      -10.79     69.73 o 
 -17   2  19       97.81      105.41     64.83 o 
 -16   2  19       68.91       67.85     53.14 o 
 -15   2  19      314.58      345.50     48.37 o 
 -14   2  19      153.27      139.56     31.51 o 
 -13   2  19      764.79      792.99     59.06 o 
 -12   2  19      400.80      361.30     45.02 o 
 -11   2  19      700.07      731.64     54.85 o 
 -10   2  19       10.09      -12.48     25.77 o 
  -9   2  19      827.28      969.10     64.23 o 
  -8   2  19       36.50       49.52     22.25 o 
  -7   2  19      541.85      571.15     38.91 o 
  -6   2  19       76.15       92.32     25.56 o 
  -5   2  19       32.45       19.38     19.56 o 
  -4   2  19       95.33       63.49     20.26 o 
  -3   2  19       29.09       -1.81     20.05 o 
  -2   2  19       12.25        0.77     17.17 o 
  -1   2  19       59.36       57.63     19.17 o 
   0   2  19      815.22      908.76     58.71 o 
   1   2  19      167.26      117.62     41.70 o 
   2   2  19      643.16      639.30     73.64 o 
   3   2  19      397.93      462.18     61.61 o 
   4   2  19       13.80      -50.64     33.76 o 
   5   2  19      203.55      213.91     52.73 o 
   6   2  19      101.83       87.36     62.73 o 
   7   2  19      418.91      480.00    105.50 o 
   8   2  19        1.68      -51.44     60.12 o 
 -17   3  19       32.60       64.85     39.66 o 
 -16   3  19      116.47       89.62     45.21 o 
 -15   3  19        2.16       29.02     32.46 o 
 -14   3  19       70.42       73.64     39.48 o 
 -13   3  19        9.57       10.85     27.87 o 
 -12   3  19       37.88       67.16     31.55 o 
 -11   3  19        6.67       45.39     27.43 o 
 -10   3  19      128.26      120.52     48.77 o 
  -9   3  19      102.14       32.67     23.01 o 
  -8   3  19      364.59      394.33     36.26 o 
  -7   3  19      141.54      152.50     24.02 o 
  -6   3  19       67.94       99.93     20.11 o 
  -5   3  19      380.50      531.09     38.12 o 
  -4   3  19      962.39     1059.45     49.05 o 
  -3   3  19      580.71      672.77     43.06 o 
  -2   3  19       23.59       29.06     19.08 o 
  -1   3  19      689.54      764.70     46.09 o 
   0   3  19      178.16      154.80     30.56 o 
   1   3  19     1151.21     1106.33     64.66 o 
   2   3  19       14.75       30.96     22.30 o 
   3   3  19       43.74       34.82     37.49 o 
   4   3  19       74.80       57.24     37.62 o 
   5   3  19      371.99      405.88     62.81 o 
   6   3  19        1.16      -20.70     64.07 o 
   7   3  19        0.90      -93.23     62.15 o 
   8   3  19        0.64       78.12     71.51 o 
 -16   4  19        8.04        9.19     71.76 o 
 -15   4  19      126.24      119.35     41.71 o 
 -14   4  19       85.79       94.55     30.32 o 
 -13   4  19      450.59      403.75     50.84 o 
 -12   4  19       11.84       -0.05     26.65 o 
 -11   4  19      797.40     1027.64     76.95 o 
 -10   4  19      237.76      224.59     34.00 o 
  -9   4  19      627.19      690.65     49.45 o 
  -8   4  19      681.64      781.78     44.74 o 
  -7   4  19      315.27      336.36     46.90 o 
  -6   4  19      476.46      469.62     33.40 o 
  -5   4  19        3.99        7.78     17.29 o 
  -4   4  19       44.66       21.64     19.26 o 
  -3   4  19      475.71      465.34     32.60 o 
  -2   4  19      190.27      136.64     21.87 o 
  -1   4  19      392.98      357.36     40.83 o 
   0   4  19       15.02       23.29     40.21 o 
   1   4  19       66.88        3.52     26.20 o 
   2   4  19      131.89      143.87     36.31 o 
   3   4  19       89.61       85.96     40.29 o 
   4   4  19       23.21      -16.58     35.79 o 
   5   4  19      112.60       49.39     40.63 o 
   6   4  19        8.93      -36.02     63.89 o 
   7   4  19      156.50      132.50     75.60 o 
 -16   5  19       66.44      153.64     53.15 o 
 -15   5  19        0.88       52.20     43.96 o 
 -14   5  19        0.38        9.73     38.96 o 
 -13   5  19       10.11       30.10     29.60 o 
 -12   5  19       18.54        1.45     27.63 o 
 -11   5  19        0.45       38.12     28.21 o 
 -10   5  19       82.90       48.70     27.04 o 
  -9   5  19       55.12       85.00     37.89 o 
  -8   5  19      313.39      232.85     33.52 o 
  -7   5  19       89.99       43.12     20.78 o 
  -6   5  19      805.98      709.39     41.43 o 
  -5   5  19       11.27       24.83     17.19 o 
  -4   5  19      604.92      688.28     37.09 o 
  -3   5  19       37.80       47.83     17.89 o 
  -2   5  19      186.50      157.31     23.17 o 
  -1   5  19        4.22       17.08     22.40 o 
   0   5  19        4.35       12.93     23.59 o 
   1   5  19      134.24      160.09     51.02 o 
   2   5  19       43.20       33.04     27.73 o 
   3   5  19      102.55       67.31     26.86 o 
   4   5  19      249.36      166.59     48.33 o 
   5   5  19      159.77      342.83     89.80 o 
   6   5  19       20.25       23.81     68.38 o 
   7   5  19       32.00      -68.64     67.83 o 
 -15   6  19      111.21       99.95     53.06 o 
 -14   6  19      321.52      422.09    138.32 o 
 -13   6  19      282.88      268.51     49.88 o 
 -12   6  19       39.05       -5.27     27.73 o 
 -11   6  19       98.56      103.15     34.03 o 
 -10   6  19      326.12      294.74     39.88 o 
  -9   6  19      100.90       99.21     31.10 o 
  -8   6  19      185.50      163.64     34.48 o 
  -7   6  19      163.64      183.47     30.72 o 
  -6   6  19       56.49       31.67     24.68 o 
  -5   6  19      439.95      385.65     37.14 o 
  -4   6  19       48.58       50.61     21.31 o 
  -3   6  19      325.00      336.26     27.97 o 
  -2   6  19        0.08        4.77     21.22 o 
  -1   6  19       31.41       20.86     25.16 o 
   0   6  19        8.00        0.84     26.66 o 
   1   6  19       97.03      114.96     30.40 o 
   2   6  19      193.09      191.09     37.89 o 
   3   6  19      234.99      231.73     39.75 o 
   4   6  19      119.82      136.23     77.58 o 
   5   6  19      204.03      138.79     80.08 o 
   6   6  19        4.56      -18.99     69.50 o 
 -14   7  19        0.26       -6.60     58.44 o 
 -13   7  19        8.36      -15.63     34.27 o 
 -12   7  19       49.50       15.49     28.20 o 
 -11   7  19        8.82       54.74     30.42 o 
 -10   7  19       19.56       48.27     31.03 o 
  -9   7  19       95.90      103.57     34.63 o 
  -8   7  19      240.25      220.80     40.41 o 
  -7   7  19        4.73       15.09     26.39 o 
  -6   7  19     1034.79     1076.20     70.93 o 
  -5   7  19      151.42      161.88     32.77 o 
  -4   7  19     1385.52     1434.36     59.43 o 
  -3   7  19      586.13      539.87     41.88 o 
  -2   7  19      597.09      644.81     72.97 o 
  -1   7  19      409.13      474.91     58.18 o 
   0   7  19      148.41      144.38     35.15 o 
   1   7  19      170.53      189.03     39.43 o 
   2   7  19      245.77      261.15     52.98 o 
   3   7  19      118.87       85.46     37.68 o 
   4   7  19       20.38       37.19     37.31 o 
   5   7  19       75.39       61.19     85.72 o 
 -14   8  19      284.10      433.07     67.84 o 
 -13   8  19       19.97       47.00     44.45 o 
 -12   8  19      178.64      217.23     35.16 o 
 -11   8  19       59.15       67.73     31.43 o 
 -10   8  19      110.23      138.31     35.27 o 
  -9   8  19       13.42       37.15     31.12 o 
  -8   8  19        4.30      -10.58     35.05 o 
  -7   8  19        4.04       18.25     31.08 o 
  -6   8  19       55.47       22.95     27.25 o 
  -5   8  19      130.36       71.21     27.04 o 
  -4   8  19       86.64       42.24     24.06 o 
  -3   8  19       15.65       16.62     19.87 o 
  -2   8  19      282.97      253.75     40.60 o 
  -1   8  19       93.00       83.09     33.58 o 
   0   8  19       24.26       37.50     35.55 o 
   1   8  19        0.08      -15.72     26.82 o 
   2   8  19      108.81      113.82     41.69 o 
   3   8  19       86.06       16.69     44.34 o 
   4   8  19      145.72      129.23     43.50 o 
   5   8  19      282.89      493.55    108.27 o 
 -12   9  19       23.01       59.03     38.38 o 
 -11   9  19        6.29       17.67     30.67 o 
 -10   9  19      116.30      145.56     36.24 o 
  -9   9  19       30.92       96.95     53.77 o 
  -8   9  19       11.45      -13.91     29.16 o 
  -7   9  19       78.96      104.95     39.25 o 
  -6   9  19      313.45      330.22     40.74 o 
  -5   9  19        7.16      -16.58     26.22 o 
  -4   9  19      435.61      485.45     75.26 o 
  -3   9  19       71.98      136.03     38.45 o 
  -2   9  19      124.51      152.19     38.23 o 
  -1   9  19      203.24      165.74     40.43 o 
   0   9  19       12.71      -13.60     69.94 o 
   1   9  19       19.75      -35.04     44.56 o 
   2   9  19       99.87       62.85     62.31 o 
   3   9  19        1.53       -9.61     38.99 o 
 -11  10  19        0.36       -4.71     27.89 o 
 -10  10  19      121.16      147.21     41.11 o 
  -9  10  19       14.76       -7.23     35.09 o 
  -8  10  19      144.21      170.90     55.21 o 
  -7  10  19        5.56       21.70     32.74 o 
  -6  10  19      291.84      282.84     44.82 o 
  -5  10  19       12.12       25.69     26.69 o 
  -4  10  19       13.38       48.92     23.33 o 
  -3  10  19       15.96       -0.92     35.09 o 
  -2  10  19       14.46       48.35     43.18 o 
  -1  10  19      190.78      130.76     54.65 o 
   0  10  19       55.64      102.13     49.39 o 
   1  10  19       66.58       19.91     61.91 o 
   2  10  19        0.35       34.63     55.85 o 
  -8  11  19       91.40       67.18     40.64 o 
  -7  11  19       22.53       27.08     33.84 o 
  -6  11  19      247.77      318.08    127.88 o 
  -5  11  19        1.11       23.64     37.15 o 
  -4  11  19      208.35      193.28     46.64 o 
  -3  11  19       25.06       74.61     45.74 o 
  -2  11  19      175.70      104.15     53.91 o 
  -1  11  19       10.06       33.30     49.89 o 
 -16   0  20        0.04       -4.35     33.34 o 
 -14   0  20       11.11       -3.11     37.18 o 
 -12   0  20      404.19      410.35    156.72 o 
 -10   0  20     1693.10     1958.03    187.48 o 
  -8   0  20      686.68      765.60    121.78 o 
  -6   0  20      349.96      320.98     44.01 o 
  -4   0  20      133.38      145.91     39.42 o 
  -2   0  20      679.67      666.44     64.20 o 
   0   0  20      252.63      325.21     40.70 o 
   2   0  20      681.82      656.43    163.54 o 
   4   0  20      274.94      211.10     74.73 o 
   6   0  20       28.89     -111.04     74.03 o 
 -17   1  20        2.26       36.70     32.22 o 
 -16   1  20      236.18      321.59     40.07 o 
 -15   1  20        0.59       16.13     24.40 o 
 -14   1  20      412.62      466.22     48.51 o 
 -13   1  20        2.26       -7.92     29.03 o 
 -12   1  20      631.52      670.80     60.08 o 
 -11   1  20       15.23      -19.39     27.54 o 
 -10   1  20      143.22      174.93     32.84 o 
  -9   1  20      110.00      133.81     52.19 o 
  -8   1  20       84.47       64.72     29.97 o 
  -7   1  20      374.17      258.37     32.10 o 
  -6   1  20      143.19      110.34     23.22 o 
  -5   1  20        3.75        6.26     18.39 o 
  -4   1  20       23.37      -42.81     28.54 o 
  -3   1  20        3.47       -6.68     20.11 o 
  -2   1  20      315.45      270.59     35.20 o 
  -1   1  20        4.61       18.32     19.80 o 
   0   1  20       37.22       12.37     22.70 o 
   1   1  20      126.79       49.67     36.43 o 
   2   1  20      309.61      288.90     53.45 o 
   3   1  20      155.71       74.83     39.88 o 
   4   1  20      524.31      744.62    122.32 o 
   5   1  20       78.96       81.50     52.06 o 
   6   1  20      767.53     1128.61    142.18 o 
   7   1  20       75.94       77.21     77.82 o 
 -16   2  20        0.03      -19.41     32.99 o 
 -15   2  20       24.42       42.85     24.91 o 
 -14   2  20       24.15       59.21     33.02 o 
 -13   2  20       14.68       12.72     29.06 o 
 -12   2  20       60.96       39.85     30.51 o 
 -11   2  20      276.65      277.76     57.21 o 
 -10   2  20     1189.81     1245.02     63.85 o 
  -9   2  20       25.79       25.54     23.43 o 
  -8   2  20      834.19      900.81     52.05 o 
  -7   2  20      469.66      491.45     38.19 o 
  -6   2  20        4.56       16.71     18.78 o 
  -5   2  20       74.68       25.85     20.52 o 
  -4   2  20       79.73       87.39     28.44 o 
  -3   2  20       54.29       54.67     22.62 o 
  -2   2  20      133.18      119.93     25.37 o 
  -1   2  20       77.27       78.50     22.14 o 
   0   2  20      144.78      197.63     35.78 o 
   1   2  20       36.84       43.55     24.44 o 
   2   2  20      164.10      165.52     45.88 o 
   3   2  20       14.43       -9.30     35.97 o 
   4   2  20      486.69      542.82     70.21 o 
   5   2  20        0.01      -60.71     85.72 o 
   6   2  20       37.37        0.89     79.55 o 
   7   2  20        6.71      -10.83     99.35 o 
 -16   3  20       78.33      109.66     49.65 o 
 -15   3  20       97.23       77.54     29.27 o 
 -14   3  20      352.14      289.89     45.61 o 
 -13   3  20        7.01       69.86     37.88 o 
 -12   3  20      537.93      673.59     65.57 o 
 -11   3  20       41.16       28.72     28.67 o 
 -10   3  20      589.39      582.94     53.40 o 
  -9   3  20       34.36       10.81     22.87 o 
  -8   3  20      131.92      148.73     27.84 o 
  -7   3  20       95.69       73.35     21.89 o 
  -6   3  20      108.15      129.88     24.80 o 
  -5   3  20       26.49       -8.48     20.34 o 
  -4   3  20       51.90       82.85     22.42 o 
  -3   3  20      180.67      186.90     28.12 o 
  -2   3  20        5.76       17.87     23.84 o 
  -1   3  20        6.50      -10.96     25.46 o 
   0   3  20        8.08       43.10     27.70 o 
   1   3  20       31.51       10.54     25.02 o 
   2   3  20      144.66       82.62     44.31 o 
   3   3  20       21.58       11.65     34.25 o 
   4   3  20        1.73       29.29     38.98 o 
   5   3  20       55.62      -20.19     66.76 o 
   6   3  20      170.77       54.75     79.30 o 
   7   3  20        2.88      -31.91    115.81 o 
 -16   4  20        0.29       45.12     45.14 o 
 -15   4  20       22.38       46.37     37.29 o 
 -14   4  20       14.35      -16.01     28.41 o 
 -13   4  20        5.82       15.11     31.69 o 
 -12   4  20        3.28       -4.20     28.62 o 
 -11   4  20       88.74      127.65     58.75 o 
 -10   4  20      154.41      126.93     36.78 o 
  -9   4  20      236.95      275.01     30.87 o 
  -8   4  20      748.82      775.58     51.84 o 
  -7   4  20      156.55      199.05     26.98 o 
  -6   4  20      275.50      365.54     41.84 o 
  -5   4  20      539.65      595.12     59.04 o 
  -4   4  20       14.90        4.31     18.30 o 
  -3   4  20      221.47      250.80     28.64 o 
  -2   4  20       22.83        1.73     20.81 o 
  -1   4  20       99.66       78.94     29.80 o 
   0   4  20        3.28       40.43     42.21 o 
   1   4  20        1.05       12.46     30.77 o 
   2   4  20        0.52       -2.19     23.61 o 
   3   4  20       27.01       -4.16     35.93 o 
   4   4  20       96.97       94.66     44.78 o 
   5   4  20        5.22       -6.90     67.88 o 
   6   4  20       40.70       22.72     73.97 o 
 -15   5  20       87.55      -12.26     43.62 o 
 -14   5  20      170.13      138.91     59.92 o 
 -13   5  20       68.54       73.75     33.08 o 
 -12   5  20      570.22      657.35    102.01 o 
 -11   5  20       35.32       37.30     31.52 o 
 -10   5  20       49.65       16.69     29.16 o 
  -9   5  20        0.68      -40.87     27.25 o 
  -8   5  20       24.83      -11.46     22.49 o 
  -7   5  20       77.49       37.84     23.78 o 
  -6   5  20        4.23      -12.06     18.62 o 
  -5   5  20       45.10       46.42     20.86 o 
  -4   5  20      165.13      237.70     27.01 o 
  -3   5  20       51.84       71.42     21.42 o 
  -2   5  20       72.16       56.47     28.95 o 
  -1   5  20       55.60       37.40     28.69 o 
   0   5  20      311.66      242.03     42.18 o 
   1   5  20       77.69       34.05     28.72 o 
   2   5  20      295.30      321.78     54.15 o 
   3   5  20       46.76       24.89     26.97 o 
   4   5  20      257.53      222.27    151.74 o 
   5   5  20       32.31      -21.00     71.00 o 
   6   5  20       79.57      195.37     85.46 o 
 -15   6  20        9.90      102.39     55.40 o 
 -14   6  20      117.64       94.12     50.56 o 
 -13   6  20        8.60      -29.16     26.89 o 
 -12   6  20       51.43       47.19     31.87 o 
 -11   6  20       71.50       69.83     32.69 o 
 -10   6  20       72.79       40.20     32.64 o 
  -9   6  20       42.42       29.24     33.18 o 
  -8   6  20      260.38      397.54     43.41 o 
  -7   6  20      272.45      323.07     43.00 o 
  -6   6  20      234.10      245.22     34.08 o 
  -5   6  20      480.19      468.13     35.72 o 
  -4   6  20       93.54      120.32     24.06 o 
  -3   6  20      584.57      499.97     48.37 o 
  -2   6  20       42.68       73.71     28.80 o 
  -1   6  20      316.45      215.12     40.28 o 
   0   6  20       49.67       20.58     27.22 o 
   1   6  20      239.76      193.26     35.06 o 
   2   6  20       26.72       46.05     39.57 o 
   3   6  20       31.50       15.46     37.15 o 
   4   6  20        3.02       95.08     75.98 o 
   5   6  20        2.59      -45.39     71.74 o 
 -14   7  20      128.89       83.06     67.67 o 
 -13   7  20      215.88      287.89     45.39 o 
 -12   7  20       99.22       44.09     31.29 o 
 -11   7  20       53.87       64.75     34.06 o 
 -10   7  20        8.35       27.67     32.48 o 
  -9   7  20       10.98       20.93     31.13 o 
  -8   7  20       42.19       48.09     42.30 o 
  -7   7  20       58.68       17.19     27.30 o 
  -6   7  20       22.13       20.58     27.33 o 
  -5   7  20       59.94       26.00     23.56 o 
  -4   7  20       10.46       -5.36     21.16 o 
  -3   7  20       77.86       29.39     20.26 o 
  -2   7  20        1.83        7.16     25.61 o 
  -1   7  20       46.93       24.68     30.53 o 
   0   7  20        1.32      -14.54     33.80 o 
   1   7  20      310.42      373.75     46.28 o 
   2   7  20       39.64       83.69     45.74 o 
   3   7  20      155.04      265.85     68.32 o 
   4   7  20      141.49      199.47    112.78 o 
 -13   8  20        7.23      -27.47     37.11 o 
 -12   8  20       61.37      112.56     35.89 o 
 -11   8  20      209.68      224.54     41.62 o 
 -10   8  20        0.82       -6.85     30.48 o 
  -9   8  20      293.41      323.95    114.37 o 
  -8   8  20        6.85        5.56     65.27 o 
  -7   8  20       64.72      121.85     33.75 o 
  -6   8  20        1.07        8.11     27.48 o 
  -5   8  20      550.39      638.11     86.28 o 
  -4   8  20       70.06       56.99     24.95 o 
  -3   8  20      276.52      305.27     68.57 o 
  -2   8  20      191.89      169.04     41.00 o 
  -1   8  20       69.28       94.45     37.07 o 
   0   8  20       24.58       40.89     34.71 o 
   1   8  20      498.07      607.64     70.07 o 
   2   8  20      158.12      192.20     53.00 o 
   3   8  20        8.50      -19.09     90.06 o 
 -11   9  20       35.38       58.81     34.15 o 
 -10   9  20       41.85       45.10     33.42 o 
  -9   9  20        7.98      -30.02     35.38 o 
  -8   9  20       69.19       90.35     73.59 o 
  -7   9  20      232.08      169.04     47.93 o 
  -6   9  20       56.06       86.42     31.03 o 
  -5   9  20        6.59       17.66     27.28 o 
  -4   9  20       18.32       16.08     22.56 o 
  -3   9  20       44.97       77.21     35.86 o 
  -2   9  20      142.52      151.18     43.64 o 
  -1   9  20       20.63       26.41     36.50 o 
   0   9  20      279.50      268.73     58.43 o 
   1   9  20       91.29       49.10     41.85 o 
   2   9  20       31.50        0.58     39.70 o 
  -9  10  20       29.22       25.45     82.27 o 
  -8  10  20      184.24       99.07     91.62 o 
  -7  10  20      350.15      337.05     89.30 o 
  -6  10  20       81.82      172.01     38.25 o 
  -5  10  20      345.36      439.76     66.45 o 
  -4  10  20       74.42       49.74     39.20 o 
  -3  10  20      234.33      286.48     52.56 o 
  -2  10  20       23.15       33.80     59.09 o 
  -1  10  20       95.57      150.56     55.07 o 
   0  10  20       12.93       11.07     58.31 o 
 -15   0  21       44.32       64.07     50.76 o 
 -13   0  21      143.34        9.17     46.34 o 
 -11   0  21      243.74      225.42     57.82 o 
  -9   0  21        2.33      -60.60     49.13 o 
  -7   0  21      184.78      227.56     50.60 o 
  -5   0  21        4.83       23.43     47.87 o 
  -3   0  21      185.25       73.21     34.35 o 
  -1   0  21      320.53      355.73     48.68 o 
   1   0  21      328.16      408.22     92.10 o 
   3   0  21      771.72      838.25    117.93 o 
   5   0  21     1159.68     1205.46    209.53 o 
 -16   1  21        1.47       -2.56     24.45 o 
 -15   1  21        4.47       45.71     29.44 o 
 -14   1  21        2.34        7.62     28.95 o 
 -13   1  21       48.77       18.91     31.09 o 
 -12   1  21       15.46       -2.50     53.64 o 
 -11   1  21     1218.42     1219.71    155.93 o 
 -10   1  21       12.84       28.44     29.82 o 
  -9   1  21     1190.24     1074.28     61.65 o 
  -8   1  21       11.70       57.07     24.14 o 
  -7   1  21      598.30      544.70     43.67 o 
  -6   1  21      202.69      177.76     31.79 o 
  -5   1  21      113.21      172.27     29.53 o 
  -4   1  21        1.81      -31.31     20.87 o 
  -3   1  21      163.77      237.58     37.69 o 
  -2   1  21       83.38       96.78     25.35 o 
  -1   1  21      292.13      304.44     40.40 o 
   0   1  21        9.03      -17.73     23.43 o 
   1   1  21        8.53      -10.21     36.82 o 
   2   1  21        0.49      -32.23     37.20 o 
   3   1  21      177.93      139.56     46.99 o 
   4   1  21        2.78      -34.70    116.02 o 
   5   1  21       30.49       31.97     70.95 o 
   6   1  21       20.96      -31.24     69.79 o 
 -16   2  21        0.33      -13.92     23.25 o 
 -15   2  21       46.08       50.51     32.09 o 
 -14   2  21       36.93       62.13     39.93 o 
 -13   2  21      317.63      309.79     56.18 o 
 -12   2  21        5.57       40.66     35.43 o 
 -11   2  21      921.07      913.49    110.22 o 
 -10   2  21       67.39       72.53     29.43 o 
  -9   2  21       94.77       56.05     36.41 o 
  -8   2  21      366.76      461.19     41.62 o 
  -7   2  21      105.07       83.19     27.26 o 
  -6   2  21        8.18       20.86     22.62 o 
  -5   2  21       66.89       45.21     22.21 o 
  -4   2  21       38.20       30.36     23.20 o 
  -3   2  21      598.82      636.39     47.49 o 
  -2   2  21        1.16       21.92     26.77 o 
  -1   2  21       20.29       27.35     21.38 o 
   0   2  21       12.30       28.08     26.31 o 
   1   2  21      204.06      158.18     38.99 o 
   2   2  21       37.36       16.91     37.57 o 
   3   2  21        8.25       30.77     40.43 o 
   4   2  21        5.91     -114.03     99.14 o 
   5   2  21      303.60      246.17    134.10 o 
   6   2  21        0.81      -41.87     72.55 o 
 -16   3  21        0.51       10.12     37.77 o 
 -15   3  21       55.82       55.34     31.35 o 
 -14   3  21       18.12       15.59     33.54 o 
 -13   3  21       14.29       62.21     34.31 o 
 -12   3  21       17.36       30.03     28.19 o 
 -11   3  21      169.04      228.70     56.36 o 
 -10   3  21      397.05      363.78     46.53 o 
  -9   3  21      416.18      539.80     43.98 o 
  -8   3  21       71.45       28.95     24.83 o 
  -7   3  21     1551.73     1581.82     67.64 o 
  -6   3  21       40.02        7.68     26.90 o 
  -5   3  21       53.78       70.94     23.56 o 
  -4   3  21      341.14      392.32     39.66 o 
  -3   3  21      209.76      168.26     31.62 o 
  -2   3  21      414.93      423.71     60.45 o 
  -1   3  21        3.99       32.39     28.57 o 
   0   3  21      157.48      101.66     32.75 o 
   1   3  21      170.37       97.44     30.50 o 
   2   3  21      127.26       66.08     42.92 o 
   3   3  21        7.52      -20.15     36.93 o 
   4   3  21        0.21        2.51     72.73 o 
   5   3  21       37.64       16.25     85.72 o 
   6   3  21       86.02      152.00     82.61 o 
 -15   4  21        1.85       46.88     28.71 o 
 -14   4  21       65.19       29.74     36.96 o 
 -13   4  21      338.25      308.23     44.21 o 
 -12   4  21       77.69       34.92     32.25 o 
 -11   4  21      403.53      376.15     49.26 o 
 -10   4  21      146.00      120.83     37.73 o 
  -9   4  21       25.94       64.41     25.99 o 
  -8   4  21       19.39        5.37     22.53 o 
  -7   4  21       22.05       -8.17     21.89 o 
  -6   4  21       32.85       87.57     25.56 o 
  -5   4  21       42.66       19.97     21.07 o 
  -4   4  21      160.00       85.89     25.78 o 
  -3   4  21       49.48       23.59     32.19 o 
  -2   4  21       93.96       68.80     23.99 o 
  -1   4  21       51.63       27.68     29.97 o 
   0   4  21       63.64       52.12     29.38 o 
   1   4  21       80.85      115.19     33.92 o 
   2   4  21       97.83       46.44     28.20 o 
   3   4  21       54.40      -81.28    140.16 o 
   4   4  21       60.29      102.43     74.68 o 
   5   4  21      134.80       55.65     79.71 o 
 -15   5  21       13.11       84.82     45.06 o 
 -14   5  21        1.53      -26.16     30.16 o 
 -13   5  21       68.66       95.31     34.23 o 
 -12   5  21        9.80       22.51     31.45 o 
 -11   5  21      199.39      102.24     36.42 o 
 -10   5  21      249.82      314.93     62.07 o 
  -9   5  21      147.93      164.34     71.32 o 
  -8   5  21      180.97      142.12     31.13 o 
  -7   5  21      817.78      786.11     53.23 o 
  -6   5  21       17.80       33.56     21.78 o 
  -5   5  21      234.26      262.63     39.25 o 
  -4   5  21       96.02       59.87     30.03 o 
  -3   5  21      220.78      235.77     36.81 o 
  -2   5  21      158.96      132.19     34.96 o 
  -1   5  21       81.94       66.46     33.45 o 
   0   5  21      211.08      252.38     49.57 o
[truncated: 28,352 more chars]
